# Supplementary material for: The Effect of Heat Stress on Sensory Properties of Fresh Oysters: A Comprehensive Study Using E-Nose, E-Tongue, Sensory Evaluation, HS–SPME–GC–MS, LC–MS, and Transcriptomics
Source: Foods. 2024 Jun 25;13(13):2004. doi: 10.3390/foods13132004 (PMC11241022; doi:10.3390/foods13132004)
Supplement: Supplementary file 1 [file foods-13-02004-s001.zip]

Archive with 4 entries (4 files):
- Table S1_The scoring standard of sensory evaluation.xlsx
- Table S2_The differential metabolites between HS and NT groups.xlsx
- Table S3 The profiles of the volatile flavor compounds in HS and NTgroups.xlsx
- Table S4 The differentially expressed genes between HS and NTgroups.xlsx
