# Supplementary material for: The Effect of Heat Stress on Sensory Properties of Fresh Oysters: A Comprehensive Study Using E-Nose, E-Tongue, Sensory Evaluation, HS–SPME–GC–MS, LC–MS, and Transcriptomics
Source: Foods. 2024 Jun 25;13(13):2004. doi: 10.3390/foods13132004 (PMC11241022; doi:10.3390/foods13132004)
Supplement: Supplementary file 1 [file foods-13-02004-s001.zip › Table S1_The scoring standard of sensory evaluation.xlsx]

## Sheet: Sheet1
Table S1 The scoring standard of sensory evaluation
Evaluation contents	Flavor names	Degree descriptions	Scores
Tastes	Fresh taste	Strong taste	7~10
		Medium taste	4~6
		Light taste	1~3
	Bitterness	Light taste	7~10
		Medium taste	4~6
		Strong taste	1~3
	Sweetness	Strong taste	7~10
		medium taste	4~6
		Light taste	1~3
Smells	Algal odor	Light odor	7~10
		Medium odor	4~6
		Strong odor	1~3
	Fishy odor	Light odor	7~10
		Medium odor	4~6
		Strong odor	1~3
Appearances	Coloration	Even color and glossy surface	7~10
		Uneven color and glossy surface	4~6
		Uneven color and dim surface	1~3
	Shape	Strong clarity and transparency	7~10
		medium clarity and transparency	4~6
		Unclear and turbidity	1~3
