# Supplementary material for: The Effect of Heat Stress on Sensory Properties of Fresh Oysters: A Comprehensive Study Using E-Nose, E-Tongue, Sensory Evaluation, HS–SPME–GC–MS, LC–MS, and Transcriptomics
Source: Foods. 2024 Jun 25;13(13):2004. doi: 10.3390/foods13132004 (PMC11241022; doi:10.3390/foods13132004)
Supplement: Supplementary file 1 [file foods-13-02004-s001.zip › Table S2_The differential metabolites between HS and NT groups.xlsx]

## Sheet: Sheet1
Table S2 The differential metabolites between HS and NT groups
ID	Metabolite	Metab ID	Library ID	level	KEGG Compound ID	M/Z	Retention time	Mode	Adducts	Formula	Fragmentation Score	Theoretical Fragmentation Score	Mass Error	CAS ID	RSD	FC(HS/NT)	up/down	log2(FC)	p value	VIP	Metabolite	Kingdom	Superclass
pos_959	3-trans-p-Coumaroylrotundic acid	metab_4686	HMDB0040667	B(ii)	-	340.183	0.5161	pos	M+2Na	C39H54O7	0	31.1	0.305208	144624-03-3	0.0998981	0.00902661	down	-6.7916	0.00132971	1.31871	Organic compounds	Lipids and lipid-like molecules	Triterpenoids
pos_1610	Tributyrylglycerol	metab_656	HMDB0259168;HMDB0031094	B(ii)	C13870	344.207	3.4665	pos	M+ACN+H	C15H26O6	0	59.5	-0.996919	21920	0.0345133	0.00990386	down	-6.65779	0.000475065	1.15738	Organic compounds	Lipids and lipid-like molecules	Fatty alcohols
pos_968	N-Nitrosopiperidine	metab_4696	HMDB0243970	B(i)	C19284	229.166	0.5237	pos	2M+H	C5H10N2O	37.8	0	-0.593837	100-75-4	0.129898	0.0156274	down	-5.99978	4.2178e-05	1.30461	Organic compounds	Organoheterocyclic compounds	Nitrosopiperidines
pos_3510	(4Z)-3-Hydroxytetradec-4-enedioylcarnitine	metab_2706	HMDB0241370	B(ii)	-	416.264	5.4015	pos	M+H	C21H37NO7	0	34.3	-1.24738	-	0.179267	0.0588919	down	-4.08579	7.73156e-05	1.27948	Organic compounds	Lipids and lipid-like molecules	Fatty acid esters
pos_4739	2-Amino-2-deoxy-D-gluconic acid	metab_4033	HMDB0250755	B(ii)	-	454.163	0.5388	pos	2M+ACN+Na	C6H13NO6	0	51	-3.74168	-	0.0442008	0.1199	down	-3.06009	0.0100309	1.29709	Organic compounds	Organic acids and derivatives	Amino acids, peptides, and analogues
neg_1166	GHB-Gluc	metab_4932	HMDB0252712	B(ii)	-	261.059	2.076	neg	M-H2O-H	C10H16O9	0	64.6	-7.71176	-	0.0501942	0.190529	down	-2.39192	0.0253123	1.25608	Organic compounds	Lipids and lipid-like molecules	others
pos_362	Theasaponin A1	metab_2825	HMDB0304831	B(ii)	-	607.288	2.7591	pos	M+H+Na, M+2Na	C57H90O26	0	48.9	6.35088	-	0.0896003	0.20204	down	-2.30729	0.00124285	1.31114	Organic compounds	Lipids and lipid-like molecules	Terpene glycosides
pos_1791	5-Hydroxydec-7-enoylcarnitine	metab_851	HMDB0241079	B(ii)	-	330.227	5.7985	pos	M+H	C17H31NO5	0	49.1	-1.41045	-	0.0805901	0.274332	down	-1.86601	0.00123297	1.30144	Organic compounds	Lipids and lipid-like molecules	Fatty acid esters
pos_1135	Isoputreanine	metab_152	HMDB0006009	B(ii)	-	193.155	0.6834	pos	M+CH3OH+H	C7H16N2O2	0	46.1	-0.134649	66165-33-1	0.241074	0.288805	down	-1.79183	0.000123081	1.29776	Organic compounds	Organic acids and derivatives	Amino acids, peptides, and analogues
neg_3081	D-Digitoxose	metab_6980	HMDB0251279	B(ii)	C21045	193.071	2.076	neg	M+FA-H	C6H12O4	0	35.8	-2.86974	-	0.0242692	0.311675	down	-1.68189	0.0300433	1.22261	Organic compounds	Organic oxygen compounds	Carbohydrates and carbohydrate conjugates
pos_1149	2-Hydroxydecanedioic acid	metab_167	HMDB0000424	B(ii)	-	236.149	0.7132	pos	M+NH4	C10H18O5	0	40.1	-0.797895	103963-71-9	0.017146	0.316824	down	-1.65825	0.0161273	1.2496	Organic compounds	Organic acids and derivatives	Medium-chain hydroxy acids and derivatives
pos_3271	(6E)-9-Hydroxyhexadecenoylcarnitine	metab_2449	HMDB0241476	B(ii)	-	396.311	6.27	pos	M+H-H2O	C23H43NO5	0	33.1	-0.480661	-	0.112167	0.317403	down	-1.65561	0.00224631	1.27113	Organic compounds	Lipids and lipid-like molecules	Fatty acid esters
pos_4027	Queuine	metab_3252	HMDB0001495	B(ii)	C01449	278.124	2.082	pos	M+H	C12H15N5O3	0	60.7	-1.56975	72496-59-4	0.543794	0.322853	down	-1.63105	0.0134118	1.26264	Organic compounds	Organoheterocyclic compounds	Pyrrolo[2,3-d]pyrimidines
pos_1371	L-Quebrachitol	metab_405	HMDB0034221	B(ii)	C08257	217.068	2.0513	pos	M+Na	C7H14O6	0	53.9	0.329425	642-38-6	0.0515934	0.329993	down	-1.59949	0.0258755	1.20639	Organic compounds	Organic oxygen compounds	Alcohols and polyols
pos_1626	ATPA	metab_673	-	-	-	261.144	3.5904	pos	M+CH3OH+H	C10H16N2O4	0	0	-1.103	-	0.0761271	0.370214	down	-1.43357	0.0290864	1.1905	others	others	others
pos_76	Cndac	metab_4466	HMDB0250381	B(ii)	-	275.075	2.3075	pos	M+H, M+K, M+Na	C10H12N4O4	0	48.8	-1.16415	-	0.0996334	0.392016	down	-1.35102	0.0197718	1.15121	Organic compounds	Nucleosides, nucleotides, and analogues	Pyrimidine 2''-deoxyribonucleosides
pos_4010	4-Hydroxy-3-methoxybenzenemethanol	metab_3238	HMDB0032012	B(ii)	C06317	372.141	2.0894	pos	2M+ACN+Na	C8H10O3	0	34.4	-1.23724	498-00-0	0.324916	0.392512	down	-1.34919	0.0375873	1.20449	Organic compounds	Benzenoids	Methoxyphenols
pos_1174	Inosine 5'-Phosphate	metab_194	HMDB0000175	B(i)	C00130	349.054	0.7504	pos	M+H	C10H13N4O8P	79.7	0	-0.145427	131-99-7	0.025631	0.398763	down	-1.3264	0.00147564	1.29803	Organic compounds	Nucleosides, nucleotides, and analogues	Purine ribonucleotides
pos_4314	Betonicine	metab_3568	HMDB0029412	B(ii)	C08269	341.17	0.7504	pos	2M+Na	C7H13NO3	0	30.5	6.27408	515-25-3	0.0509211	0.399304	down	-1.32444	0.00600897	1.26762	Organic compounds	Organic acids and derivatives	Amino acids, peptides, and analogues
neg_1203	B-D-Glucuronopyranosyl-(1->3)-a-D-galacturonopyranosyl-(1->2)-L-rhamnose	metab_4966	HMDB0039728	B(ii)	-	497.115	2.6048	neg	M-H2O-H	C18H28O17	0	70.9	-0.491583	-	0.125617	0.414003	down	-1.27229	0.00532	1.28009	Organic compounds	Organic oxygen compounds	Carbohydrates and carbohydrate conjugates
neg_732	Cefradine	metab_8282	HMDB0015428	B(ii)	C06897	384.076	0.5597	neg	M+Cl	C16H19N3O4S	0	31.1	-9.48132	38821-53-3	0.174837	0.439372	down	-1.18648	6.2132e-05	1.31105	Organic compounds	Organic acids and derivatives	Amino acids, peptides, and analogues
pos_1250	Artecanin	metab_4734	HMDB0302700	B(ii)	C09302	342.131	1.0671	pos	M+ACN+Na	C15H18O5	0	52.3	-1.34656	29431-84-3	0.0472244	0.439639	down	-1.18561	0.026326	1.21533	Organic compounds	Lipids and lipid-like molecules	Terpene lactones
pos_4070	Octanedioylcarnitine	metab_3300	HMDB0241733	B(ii)	-	356.147	1.7388	pos	M+K	C15H27NO6	0	56.5	-1.52885	-	0.0708885	0.445522	down	-1.16643	0.0332962	1.19892	Organic compounds	Lipids and lipid-like molecules	Fatty acid esters
pos_1018	Capillarisin	metab_22	HMDB0249594	B(ii)	C08999	358.094	0.5617	pos	M+ACN+H	C16H12O7	0	56.2	6.16267	56365-38-9	0.0952617	0.453725	down	-1.14011	0.00221044	1.24053	Organic compounds	Phenylpropanoids and polyketides	others
pos_1269	Niacinamide	metab_294	PW_C001086;HMDB0001406	B(i)	C00153	123.055	1.1444	pos	M+H	C6H6N2O	79.6	0	1.38908	98-92-0	0.0712827	0.467226	down	-1.09781	0.0283315	1.21378	Organic compounds	Organoheterocyclic compounds	Pyridinecarboxylic acids and derivatives
pos_1019	Ochratoxin A	metab_23	HMDB0029399	B(ii)	C09955	426.069	0.5617	pos	M+Na	C20H18ClNO6	0	32.5	-6.12215	303-47-9	0.0252601	0.46908	down	-1.09209	6.58433e-05	1.31113	Organic compounds	Phenylpropanoids and polyketides	others
pos_1260	Methylisocitric acid	metab_285	HMDB0006471	B(ii)	C04593	224.076	1.0979	pos	M+NH4	C7H10O7	0	37.6	-1.3245	-	0.021606	0.478343	down	-1.06388	1.21547e-06	1.32045	Organic compounds	Organic acids and derivatives	Tricarboxylic acids and derivatives
pos_262	Glucose aspartate	metab_1746	HMDB0252772	B(ii)	-	332.059	0.6074	pos	M+Na, M+K	C10H15NO10	0	39.6	1.14489	-	0.0557137	0.480542	down	-1.05727	5.30232e-05	1.31068	Organic compounds	Organic acids and derivatives	Amino acids, peptides, and analogues
neg_359	Denudatin B	metab_7524	HMDB0251001	B(ii)	C10554	401.157	6.2015	neg	M+Cl, M+FA-H	C21H24O5	0	31.3	-9.96949	87402-88-8	0.0667083	0.488493	down	-1.03359	4.58678e-05	1.31303	Organic compounds	Phenylpropanoids and polyketides	others
pos_3678	7-Hydroxyoctanoylcarnitine	metab_2887	HMDB0241695	B(ii)	-	304.212	3.676	pos	M+H	C15H29NO5	0	49.3	-1.21521	-	0.0318849	0.497306	down	-1.00779	5.63202e-06	1.32043	Organic compounds	Lipids and lipid-like molecules	Fatty acid esters
pos_3568	Methionyl-Glutamine	metab_2768	HMDB0028971	B(ii)	-	260.108	4.6137	pos	M+H-H2O	C10H19N3O4S	0	59.7	4.20804	-	0.169203	0.498498	down	-1.00434	0.0123198	1.2349	Organic compounds	Organic acids and derivatives	Amino acids, peptides, and analogues
pos_3426	2-Propenyl 3-methylbutanoate	metab_2618	HMDB0038036;LMFA07010742	B(ii)	C19318	302.232	6.0544	pos	2M+NH4	C8H14O2	0	45.6	-1.08791	2835-39-4	0.124873	0.536285	down	-0.898928	0.0111945	1.20096	Organic compounds	Lipids and lipid-like molecules	Fatty acid esters
pos_371	(3E)-Tiglylcarnitine	metab_2921	HMDB0241657	B(ii)	-	244.154	2.947	pos	M+H, M+CH3OH+H	C12H21NO4	0	45.8	-0.536925	-	0.0415285	0.539794	down	-0.889518	0.0452298	1.13376	Organic compounds	Lipids and lipid-like molecules	Fatty acid esters
pos_3302	Butaxamine	metab_2483	HMDB0249458	B(ii)	-	250.178	6.2393	pos	M+H-H2O	C15H25NO3	0	42.1	-9.70525	-	0.0727442	0.557857	down	-0.842033	0.000500926	1.30741	Organic compounds	Benzenoids	Methoxybenzenes
pos_773	Lysylglycine	metab_4481	HMDB0028951;HMDB0304784	B(ii)	-	204.134	0.5691	pos	M+H-H2O, M+H	C8H17N3O3	0	52.8	-0.125175	2068431	0.0437763	0.578431	down	-0.789782	3.80893e-05	1.31777	Organic compounds	Organic acids and derivatives	Amino acids, peptides, and analogues
pos_1654	3-Hydroxy-cis-5-octenoylcarnitine	metab_704	HMDB0240766;LMFA07070038	B(ii)	-	302.196	3.9421	pos	M+H	C15H27NO5	0	69.2	-0.918096	-	0.0310646	0.584962	down	-0.773584	0.0242032	1.1809	Organic compounds	Lipids and lipid-like molecules	Fatty acid esters
pos_1023	L-Prolinamide	metab_28	HMDB0253910	B(i)	C19781	115.087	0.5691	pos	M+H	C5H10N2O	82.7	0	2.05295	7531-52-4	0.0341392	0.590185	down	-0.76076	0.00017195	1.31242	Organic compounds	Organic acids and derivatives	Amino acids, peptides, and analogues
pos_1811	L-Octanoylcarnitine	metab_872	LMFA07070002;HMDB0000791	B(i)	C02838	288.217	5.9692	pos	M+H	C15H29NO4	80.1	0	-1.17038	25243-95-2	0.122903	0.602351	down	-0.731323	0.0157499	1.1989	Organic compounds	Lipids and lipid-like molecules	Fatty acid esters
pos_4359	L-Pyridosine	metab_3616	HMDB0029443	B(ii)	-	255.134	0.7209	pos	M+H	C12H18N2O4	0	50.3	-1.14354	31489-08-4	0.0379897	0.603285	down	-0.729089	0.00149001	1.27721	Organic compounds	Organic acids and derivatives	Amino acids, peptides, and analogues
pos_4668	1,3-Propanediamine	metab_3955	HMDB0000002	B(i)	C00986	75.0922	0.5691	pos	M+H	C3H10N2	93.6	0	7.29605	109-76-2	0.041488	0.607786	down	-0.718364	0.0249963	1.05716	Organic compounds	Organic nitrogen compounds	Amines
neg_3348	Pyrogallol Red	metab_7266	HMDB0256989	B(ii)	-	420.996	0.7577	neg	M+Na-2H	C19H12O8S	0	62.3	-9.06598	-	0.0665705	0.624288	down	-0.679716	0.0101579	1.20993	Organic compounds	Organoheterocyclic compounds	1-benzopyrans
pos_3316	Hexadecanedioic acid mono-L-carnitine ester	metab_2498	LMFA07070007;HMDB0000712	B(ii)	-	394.295	6.2238	pos	M+H-2H2O	C23H43NO6	0	31	-0.716823	42150-38-9	0.135745	0.625144	down	-0.677739	0.0298854	1.04279	Organic compounds	Lipids and lipid-like molecules	Fatty acid esters
pos_882	(S)-2-Azetidinecarboxylic acid	metab_4601	HMDB0029615	B(ii)	-	143.082	0.7282	pos	M+ACN+H, 2M+ACN+Na	C4H7NO2	0	33.2	0.143238	2133-34-8	0.00807175	0.630399	down	-0.665664	0.00119523	1.29523	Organic compounds	Organic acids and derivatives	Amino acids, peptides, and analogues
pos_4301	Pseudouridine 5'-phosphate	metab_3554	HMDB0001271	B(ii)	C01168	325.043	0.7582	pos	M+H	C9H13N2O9P	0	56.1	-1.40218	1157-60-4	0.0145335	0.649314	down	-0.623012	0.0489534	1.02561	Organic compounds	Organic oxygen compounds	Carbohydrates and carbohydrate conjugates
pos_1153	1,3-Propanediol, 2,2-diethyl-, dicarbamate	metab_172	HMDB0254691	B(ii)	-	260.16	0.7209	pos	M+ACN+H	C9H18N2O4	0	51.9	-0.886122	-	0.0872706	0.651802	down	-0.617493	0.00460138	1.26553	Organic compounds	Organic acids and derivatives	Amino acids, peptides, and analogues
pos_3301	(2'E,4'Z,7'Z,8E)-Colnelenic acid	metab_2482	HMDB0030996	B(ii)	C16320	310.235	6.2393	pos	M+NH4	C18H28O3	0	40.9	-8.12276	52591-16-9	0.0545941	0.654683	down	-0.611132	0.0054282	1.22769	Organic compounds	Lipids and lipid-like molecules	Fatty acids and conjugates
neg_1344	Betaine	metab_5108	PW_C000030;HMDB0000043;MJDBTMA0000064	B(ii)	C00719	153.055	4.9838	neg	M+Cl	C5H12NO2+	0	23.1	-9.75532	107-43-7;6915-17-9	0.0383167	0.657209	down	-0.605576	0.0149618	1.2122	Organic compounds	Organic acids and derivatives	Amino acids, peptides, and analogues
pos_3966	Brisoral	metab_3188	HMDB0015281;HMDB0259678	B(ii)	C06888	453.122	2.2919	pos	M+ACN+Na	C18H19N3O5S	0	56	5.33666	92665-29-7	0.156473	0.660106	down	-0.59923	0.00910784	1.23221	Organic compounds	Organoheterocyclic compounds	Beta lactams
pos_2279	9,13-Dihydroxy-4-megastigmen-3-one 9-glucoside	metab_1370	HMDB0036318	B(ii)	-	421.24	7.0869	pos	M+CH3OH+H	C19H32O8	0	32	-8.0299	188305-07-9	0.141077	0.660759	down	-0.597804	0.00259205	1.26616	Organic compounds	Lipids and lipid-like molecules	Fatty acyl glycosides
pos_3859	(x)-2-Heptanol glucoside	metab_3079	HMDB0035028	B(ii)	-	320.206	2.7591	pos	M+ACN+H	C13H26O6	0	37.4	-1.50483	-	0.156124	0.664855	down	-0.588889	0.0392146	1.12159	Organic compounds	Lipids and lipid-like molecules	Fatty acyl glycosides
pos_4614	Prolyl-Methionine	metab_3898	HMDB0029023	B(ii)	-	264.137	0.5918	pos	M+NH4	C10H18N2O3S	0	36.4	-3.47255	-	0.568559	0.668297	down	-0.581439	0.0112053	1.23065	Organic compounds	Organic acids and derivatives	Amino acids, peptides, and analogues
pos_58	Trigonelline	metab_4267	HMDB0000875	B(i)	C01004	138.055	0.735	pos	M+H, M+Na, M+NH4	C7H7NO2	46.2	0	-0.180332	535-83-1	0.0317621	0.671641	down	-0.574239	0.00187417	1.26368	Organic compounds	Alkaloids and derivatives	others
pos_1119	7,8-diaminopelargonate	metab_134	HMDB0304236	B(ii)	C01037	221.186	0.6615	pos	M+CH3OH+H	C9H20N2O2	0	30.3	-0.599871	-	0.0742875	0.672356	down	-0.572703	0.00174388	1.29456	Organic compounds	Lipids and lipid-like molecules	Fatty acids and conjugates
pos_4382	Gentiobiose	metab_3641	;MJDBOTE0000437	B(i)	C08240	707.221	0.6908	pos	2M+Na	C12H22O11	84.9	0	-1.2254	554-91-6	0.166203	0.67423	down	-0.568687	0.00457582	1.24162	others	others	others
neg_3544	LL-2,6-Diaminopimelic Acid	metab_7474	HMDB0001370	B(i)	C00666	189.088	0.6479	neg	M-H	C7H14N2O4	58.3	0	-2.11909	583-93-7	0.0555547	0.69047	down	-0.53435	0.0275523	1.17173	Organic compounds	Organic acids and derivatives	Amino acids, peptides, and analogues
pos_3513	Allyl butyrate	metab_2708	HMDB0040591;LMFA07010776	B(ii)	-	274.201	5.3548	pos	2M+NH4	C7H12O2	0	48.3	-1.20897	2051-78-7	0.0806586	0.69053	down	-0.534225	0.0471203	1.04181	Organic compounds	Lipids and lipid-like molecules	Fatty acid esters
pos_4054	Ethylmethylhydroxypyridine succinate	metab_3282	HMDB0252080	B(ii)	-	216.066	1.8722	pos	M+H-2H2O	C12H13NO5	0	54.4	3.97627	-	0.170516	0.70106	down	-0.512391	0.00516723	1.20488	Organic compounds	Organoheterocyclic compounds	others
pos_1290	1-Methyluric acid	metab_318	PW_C001777;HMDB0003099	B(ii)	C16359	224.076	1.2538	pos	M+ACN+H	C6H6N4O3	0	31.1	-7.9904	708-79-2	0.0501546	0.702242	down	-0.509959	1.38497e-05	1.31989	Organic compounds	Organoheterocyclic compounds	Purines and purine derivatives
neg_285	Pantothenic Acid	metab_6748	HMDB0000210;HMDB0250782;PW_C000136;MJDBOTE0000845	B(i)	C00864	218.103	3.4128	neg	M-H, M+Cl	C9H17NO5	92.3	0	-1.02344	79-83-4	0.0668519	0.703537	down	-0.507301	0.00183349	1.29197	Organic compounds	Organic oxygen compounds	Alcohols and polyols
pos_2189	2-(21-Amino-3,20-Dihydroxydocosan-2-Yl)Oxy-6-(Hydroxymethyl)Oxane-3,4,5-Triol	metab_1274	-	B(i)	-	500.394	6.8326	pos	M+H-2H2O	C28H57NO8	56.6	0	-0.671596	-	0.0846387	0.706252	down	-0.501744	2.62601e-05	1.32054	others	others	others
neg_1957	5-Aminoisoquinolin-1(2H)-one	metab_5774	HMDB0246750	B(ii)	-	141.045	7.7116	neg	M-H2O-H	C9H8N2O	0	44.1	-4.63747	-	0.214204	0.706846	down	-0.500533	0.00192546	1.2837	Organic compounds	Organoheterocyclic compounds	Isoquinolones and derivatives
pos_3769	Serotonin	metab_2985	PW_C000178;HMDB0000259;MJDBSJD0000073	B(i)	C00780	159.092	3.237	pos	M+H-H2O	C10H12N2O	37.9	0	-0.13371	50-67-9	0.0998349	0.712411	down	-0.489218	0.0222166	1.19889	Organic compounds	Organoheterocyclic compounds	Tryptamines and derivatives
pos_1264	D-Erythrose 4-phosphate	metab_289	HMDB0001321;PW_C001019	B(ii)	C00279	423.008	1.1056	pos	2M+Na	C4H9O7P	0	34.4	3.43859	585-18-2	0.062352	0.715909	down	-0.482152	0.00673607	1.23459	Organic compounds	Organic oxygen compounds	Carbohydrates and carbohydrate conjugates
neg_1340	(3S)-3-hydroxycyclocitral	metab_5104	HMDB0303972	B(ii)	C19731	213.113	4.8515	neg	M+FA-H	C10H16O2	0	90.2	-1.09057	-	0.088499	0.720806	down	-0.472317	0.0222306	1.11493	Organic compounds	Organic oxygen compounds	Alcohols and polyols
neg_3261	Uridine-5'-Monophosphate	metab_7173	HMDB0000288;MJDBOTE0000717	B(i)	C00105	323.029	1.0215	neg	M-H	C9H13N2O9P	84.8	0	0.581983	58-97-9	0.0631607	0.721719	down	-0.470491	0.00794345	1.22285	Organic compounds	Nucleosides, nucleotides, and analogues	Pyrimidine ribonucleotides
pos_3958	N-ethylmaleimide	metab_3180	HMDB0255137	B(ii)	C02441	108.045	2.394	pos	M+H-H2O	C6H7NO2	0	33.7	2.51131	128-53-0	0.00641162	0.728735	down	-0.456534	0.014241	1.2152	Organic compounds	Organoheterocyclic compounds	Pyrrolidones
pos_2381	Floionolic acid	metab_1483	HMDB0034295;LMFA02000147	B(ii)	C19621	315.253	7.6414	pos	M+H-H2O	C18H36O5	0	70.9	-0.832489	17705-68-9	0.155122	0.729036	down	-0.455938	0.001876	1.27418	Organic compounds	Lipids and lipid-like molecules	Fatty acids and conjugates
pos_854	Citrulline	metab_4571	HMDB0000904;PW_C000723;MJDBOTE0000481	B(ii)	C00327	198.085	0.6762	pos	M+Na, M+K	C6H13N3O3	0	44.9	-1.00061	372-75-8	0.285386	0.729469	down	-0.455082	0.0189208	1.14758	Organic compounds	Organic acids and derivatives	Amino acids, peptides, and analogues
neg_1435	2-Mercaptobenzothiazole	metab_5209	HMDB0030524	B(i)	C14437	165.978	6.0881	neg	M-H	C7H5NS2	87.7	0	-3.38798	149-30-4	0.0429746	0.733466	down	-0.447199	7.20209e-07	1.32151	Organic compounds	Organoheterocyclic compounds	others
pos_328	Butenoylcarnitine	metab_2457	HMDB0249460	B(ii)	-	262.165	2.097	pos	M+H, M+CH3OH+H	C11H19NO4	0	36.2	-0.950364	-	0.00576771	0.734755	down	-0.444665	3.28884e-05	1.32005	Organic compounds	Organic acids and derivatives	Medium-chain keto acids and derivatives
pos_1674	L-phenylalanyl-L-proline	metab_726	HMDB0011177	B(i)	-	263.139	4.0819	pos	M+H	C14H18N2O3	86.3	0	-0.883981	7669-65-0	0.140875	0.741026	down	-0.432405	8.953e-05	1.31617	Organic compounds	Organic acids and derivatives	Amino acids, peptides, and analogues
pos_3962	L-Glycine	metab_3185	-	B(i)	C00037	76.0399	2.3387	pos	M+H	C2H5NO2	36.3	0	7.43173	-	0.26171	0.742397	down	-0.429737	0.0469629	1.06336	Organic compounds	Organic acids and derivatives	Amino acids, peptides, and analogues
pos_2165	12(S)-HPETE	metab_1248	PW_C002105;HMDB0004243	B(ii)	C05965	359.216	6.7399	pos	M+Na	C20H32O4	0	48.5	-9.49508	67675-13-2;71774-10-2	0.150252	0.745384	down	-0.423944	1.52913e-06	1.32023	Organic compounds	Lipids and lipid-like molecules	Eicosanoids
pos_2053	16b-Hydroxystanozolol	metab_1133	HMDB0003166	B(ii)	-	752.515	6.4926	pos	2M+ACN+Na	C21H32N2O2	0	30.5	9.57438	125590-76-3	0.0868642	0.745846	down	-0.423051	0.00693828	1.25403	Organic compounds	Lipids and lipid-like molecules	Estrane steroids
neg_2302	Morusin	metab_6149	HMDB0036631;LMPK12110912	B(ii)	C10106	401.143	6.6359	neg	M-H2O-H	C25H24O6	0	31.5	7.89153	62596-29-6	0.0182258	0.747626	down	-0.419612	0.00704711	1.19407	Organic compounds	Phenylpropanoids and polyketides	Flavones
pos_2292	Artemidinol	metab_1385	HMDB0030647	B(ii)	-	258.112	7.1409	pos	M+ACN+H	C13H12O3	0	43.6	-1.25464	62268-43-3	0.356018	0.747718	down	-0.419434	3.74602e-06	1.32117	Organic compounds	Phenylpropanoids and polyketides	others
pos_61	Uridine monophosphate (UMP)	metab_4301	-	B(i)	-	325.043	1.0127	pos	M+H, M+Na, 2M+H	C9H13N2O9P	83.1	0	-1.23845	-	0.0598362	0.753665	down	-0.408005	0.00984051	1.20353	others	others	others
pos_2166	Dioctyl sebacate	metab_1249	HMDB0251115	B(ii)	-	875.73	6.7477	pos	2M+Na	C26H50O4	0	40.2	-0.794087	-	0.115128	0.755285	down	-0.404906	0.000313948	1.29229	Organic compounds	Lipids and lipid-like molecules	Fatty alcohol esters
neg_933	N2-Acetyl-L-ornithine	metab_8498	HMDB0003357	B(i)	C00437	173.093	0.7341	neg	M-H	C7H14N2O3	37.8	0	-3.14533	1572591	0.023215	0.756892	down	-0.401841	0.0132383	1.21857	Organic compounds	Organic acids and derivatives	Amino acids, peptides, and analogues
pos_1662	N-arachidonylethanolamine	metab_713	HMDB0255084;HMDB0004080	B(ii)	C11695	397.317	4.0122	pos	M+ACN+Na	C22H39NO	0	77.5	-6.21456	94421-68-8	0.123838	0.75906	down	-0.397715	0.0404722	1.13224	Organic compounds	Organic nitrogen compounds	Amines
pos_865	L-Canaline	metab_4582	HMDB0012251	B(ii)	C08270	176.103	0.6983	pos	M+ACN+H, 2M+Na	C4H10N2O3	0	45.5	-0.528922	496-93-5	0.0440298	0.766363	down	-0.3839	0.000851097	1.3005	Organic compounds	Organic acids and derivatives	Amino acids, peptides, and analogues
pos_4393	7-Aminoheptanoic acid	metab_3653	HMDB0247233	B(ii)	-	184.073	0.6834	pos	M+K	C7H15NO2	0	36.5	-1.04858	-	0.0176711	0.767482	down	-0.381796	0.00143556	1.2943	Organic compounds	Lipids and lipid-like molecules	Fatty acids and conjugates
pos_658	24-Oxo-1alpha,23,25-trihydroxyvitamin D3	metab_4354	HMDB0060129	B(ii)	-	469.292	6.7865	pos	M+H, M+Na	C27H42O5	0	42.8	-0.765867	-	0.0749554	0.771511	down	-0.374242	0.00684367	1.23004	Organic compounds	Lipids and lipid-like molecules	Vitamin D and derivatives
pos_329	9H-Purine-9-ol	metab_2468	HMDB0247704	B(ii)	-	137.046	2.1048	pos	M+H-H2O, M+H	C5H4N4O	0	30.2	-0.0729453	-	0.0289321	0.77437	down	-0.368904	0.0392616	1.12786	Organic compounds	Organoheterocyclic compounds	Purines and purine derivatives
pos_4594	N1-Acetylspermine	metab_3875	HMDB0001186	B(i)	C02567	245.233	0.5996	pos	M+H	C12H28N4O	46.1	0	-0.53029	25593-72-0	0.442422	0.778257	down	-0.361681	0.00911843	1.20934	Organic compounds	Organic acids and derivatives	Carboxylic acid derivatives
pos_616	Isophorone	metab_4308	HMDB0031195	B(i)	C14743	139.112	7.6414	pos	M+H-H2O, M+H	C9H14O	44.6	0	-0.405799	78-59-1	0.101482	0.78041	down	-0.357695	0.000755368	1.27909	Organic compounds	Organic oxygen compounds	Carbonyl compounds
pos_4013	Arabinosylhypoxanthine	metab_3240	HMDB0003040	B(ii)	-	291.07	2.0894	pos	M+Na	C10H12N4O5	0	59.5	-1.30974	7013-16-3	0.0261044	0.7814	down	-0.355868	0.0167118	1.20324	Organic compounds	Nucleosides, nucleotides, and analogues	others
neg_3288	Cytidine 3'-Phosphate	metab_7201	HMDB0240312	B(i)	C05822	322.045	0.9089	neg	M-H	C9H14N3O8P	65.4	0	0.510729	84-52-6	0.0764367	0.786271	down	-0.346902	0.000748171	1.30146	Organic compounds	Organic oxygen compounds	Carbohydrates and carbohydrate conjugates
pos_2380	Vulgarole	metab_1482	HMDB0035085	B(ii)	-	245.175	7.6414	pos	M+CH3OH+H	C12H20O3	0	65.4	-0.830836	61586-52-5	0.0790709	0.787923	down	-0.343873	0.00578716	1.23192	Organic compounds	Lipids and lipid-like molecules	Monoterpenoids
neg_2080	Mdo-npa	metab_5908	HMDB0254383	B(ii)	-	288.14	7.4875	neg	M-H2O-H	C20H21NO2	0	37.4	2.21372	-	0.124305	0.794891	down	-0.331171	0.0179928	1.19278	Organic compounds	Alkaloids and derivatives	others
pos_1	Citric acid	metab_0	HMDB0000094;PW_C000063	B(i)	C00158	215.016	1.2538	pos	M+Na, M+K, M+2Na-H, 2M+Na, 2M+K, M+NH4, M+H, M+H-H2O, M+H-2H2O	C6H8O7	79.3	0	-0.59972	77-92-9	0.0222841	0.79722	down	-0.32695	1.85248e-06	1.32253	Organic compounds	Organic acids and derivatives	Tricarboxylic acids and derivatives
pos_4197	(1R,2R)-Isocitric acid	metab_3439	HMDB0033717	B(ii)	C04617	193.034	1.0825	pos	M+H	C6H8O7	0	33.4	0.176152	30810-51-6	0.0306443	0.803378	down	-0.315849	0.00605281	1.211	Organic compounds	Organic acids and derivatives	Tricarboxylic acids and derivatives
pos_1902	Spisulosine	metab_970	LMSP01080032;HMDB0258433	B(ii)	-	286.31	6.2238	pos	M+H	C18H39NO	0	55.2	-0.969265	-	0.0946545	0.80811	down	-0.307377	0.000797392	1.28843	Organic compounds	Organic nitrogen compounds	Amines
pos_4066	Cis,cis-Muconic acid	metab_3295	HMDB0006331;LMFA01170077	B(i)	C02480	143.034	1.7707	pos	M+H	C6H6O4	32.3	0	0.183161	1119-72-8	0.0508064	0.808799	down	-0.306148	0.0321673	1.13947	Organic compounds	Lipids and lipid-like molecules	Fatty acids and conjugates
neg_1042	3'-Deoxythymidine-5'-monophosphate	metab_4802	HMDB0250899	B(ii)	-	341.03	1.0611	neg	M+Cl	C10H15N2O7P	0	40.7	-4.02866	-	0.147998	0.810951	down	-0.302313	0.000531501	1.30105	Organic compounds	Nucleosides, nucleotides, and analogues	Pyrimidine deoxyribonucleotides
pos_2062	DG(9D3/9D3/0:0)	metab_1141	PW_C063667;HMDB0116428	B(ii)	C00165	708.487	6.5078	pos	M+ACN+Na	C39H64O7	0	52.3	9.09953	-	0.0958359	0.813959	down	-0.296971	0.0114184	1.22695	Organic compounds	Lipids and lipid-like molecules	Fatty acids and conjugates
neg_1353	5-Hydroxyferulic acid	metab_5118	HMDB0035484;HMDB0035485	B(ii)	C05619	209.045	5.2522	neg	M-H	C10H10O5	0	38.4	-1.2249	256642-48-5;110642-42-7	0.1061	0.814676	down	-0.295701	0.00758579	1.23129	Organic compounds	Phenylpropanoids and polyketides	Hydroxycinnamic acids and derivatives
pos_152	Dioctyl succinate	metab_559	-	B(i)	-	875.731	7.6414	pos	M+H, M+NH4, 2M+Na	C26H50O4	44	0	-0.556747	-	0.0820265	0.814988	down	-0.295149	0.000769461	1.29794	others	others	others
pos_2235	Phytolaccatoxin	metab_1324	HMDB0303401	B(ii)	-	551.355	6.9559	pos	M+CH3OH+H	C30H46O7	0	44.2	-5.21391	-	0.0407039	0.817704	down	-0.29035	0.0109798	1.20989	Organic compounds	Lipids and lipid-like molecules	Triterpenoids
neg_2677	Biotin sulfoxide	metab_6558	HMDB0249229	B(ii)	C20386	305.082	6.1288	neg	M+FA-H	C10H16N2O4S	0	30.9	3.78497	-	0.0645367	0.817963	down	-0.289893	0.0446665	1.1042	Organic compounds	Organoheterocyclic compounds	others
pos_1717	Triethylene glycol monohexyl ether	metab_774	HMDB0259194	B(ii)	-	510.401	4.5905	pos	2M+ACN+H	C12H26O4	0	83.1	2.99843	-	0.116115	0.822934	down	-0.281151	0.0119437	1.19946	Organic compounds	Organic oxygen compounds	Ethers
pos_2456	4-Methylimidazole	metab_1566	HMDB0246511	B(i)	C19262	83.0609	7.904	pos	M+H	C4H6N2	34.3	0	6.29148	822-36-6	0.0401592	0.82558	down	-0.27652	0.00593699	1.24625	Organic compounds	Organoheterocyclic compounds	Imidazoles
pos_2877	Pubesenolide	metab_2025	HMDB0033728	B(ii)	-	481.292	6.7245	pos	M+Na	C28H42O5	0	43	-0.18496	98569-64-3	0.0404763	0.82804	down	-0.272228	0.040361	1.08577	Organic compounds	Lipids and lipid-like molecules	Triterpenoids
pos_1606	(R)-Salsolinol	metab_651	HMDB0005199	B(ii)	C09642	376.22	3.4279	pos	2M+NH4	C10H13NO2	0	66.9	-8.09137	525-72-4	0.102222	0.830818	down	-0.267396	0.0171254	1.17308	Organic compounds	Organoheterocyclic compounds	others
pos_3035	5-Hydroxycapsanthin-5,6-epoxide	metab_2196	HMDB0302460	B(ii)	-	620.437	6.5232	pos	M+NH4	C39H54O5	0	54.9	9.269	-	0.115414	0.831959	down	-0.265416	0.0058131	1.22319	Organic compounds	Lipids and lipid-like molecules	Triterpenoids
pos_2677	Triethylenemelamine	metab_4752	HMDB0259195;HMDB0041922	B(ii)	C07642	237.146	7.1176	pos	M+CH3OH+H	C9H12N6	0	41.3	-1.07702	108-78-1;51-18-3	0.0786014	0.832066	down	-0.26523	0.00922976	1.21319	Organic compounds	Organic nitrogen compounds	Amines
pos_2234	Lubiprostone	metab_1323	HMDB0015180	B(ii)	C13707	413.212	6.9559	pos	M+Na	C20H32F2O5	0	44.2	1.32394	333963-40-9;136790-76-6	0.0650602	0.832365	down	-0.264711	0.0137224	1.20708	Organic compounds	Lipids and lipid-like molecules	Eicosanoids
pos_2160	1,25-Dihydroxyvitamin D3-26,23-lactone	metab_1243	HMDB0000969	B(ii)	-	467.277	6.7167	pos	M+Na	C27H40O5	0	46.2	0.796403	81203-50-1	0.0267514	1.20581	up	0.270005	0.0250883	1.16826	Organic compounds	Lipids and lipid-like molecules	Vitamin D and derivatives
pos_3991	Beta-D-Glucosamine	metab_3216	HMDB0030091	B(ii)	C08349	144.065	2.1742	pos	M+H-2H2O	C6H13NO5	0	48	0.048344	14257-69-3	0.0184423	1.21144	up	0.276721	0.00554708	1.22344	Organic compounds	Organic oxygen compounds	Carbohydrates and carbohydrate conjugates
pos_2195	(3beta,5alpha,9alpha,14alpha,22E,24R)-3,5,9,14-Tetrahydroxyergosta-7,22-dien-6-one	metab_1281	HMDB0032690	B(ii)	-	483.308	6.848	pos	M+Na	C28H44O5	0	47.3	-0.454785	211486-14-5	0.033402	1.21189	up	0.277257	0.00249126	1.26943	Organic compounds	Lipids and lipid-like molecules	Ergostane steroids
pos_885	N2-Acetylornithine	metab_4604	HMDB0003357	B(ii)	C00437	157.097	0.7427	pos	M+H-H2O, M+H	C7H14N2O3	0	56.5	-0.131197	1572591	0.0412633	1.21453	up	0.280393	0.0348971	1.08139	Organic compounds	Organic acids and derivatives	Amino acids, peptides, and analogues
neg_1858	4-Decan-4-Ylbenzenesulfonic Acid	metab_5667	-	B(i)	-	297.153	7.3597	neg	M-H	C16H26O3S	80.6	0	0.596601	-	0.108028	1.23323	up	0.30244	0.0250512	1.15707	others	others	others
pos_4652	Ornithine	metab_4748	HMDB0000214;PW_C000140;HMDB0003374;MJDBOTE0000357	B(i)	C00077	133.097	0.5766	pos	M+H	C5H12N2O2	67.6	0	0.42091	70-26-8;3184-13-2;348-66-3	0.0197143	1.23332	up	0.302543	0.00437001	1.25758	Organic compounds	Organic acids and derivatives	Amino acids, peptides, and analogues
pos_4133	L-Theanine	metab_3370	HMDB0034365	B(ii)	C01047	157.097	1.2849	pos	M+H-H2O	C7H14N2O3	0	33.6	0.110402	3081-61-6	0.0298446	1.23565	up	0.305271	0.017905	1.16135	Organic compounds	Organic acids and derivatives	Amino acids, peptides, and analogues
neg_1534	9(S)-HpODE	metab_5317	HMDB0006940	B(i)	C14827	311.223	6.2821	neg	M-H	C18H32O4	42.5	0	1.26641	29774-12-7	0.0360746	1.23802	up	0.308038	0.00578131	1.22961	Organic compounds	Lipids and lipid-like molecules	Lineolic acids and derivatives
neg_819	Hypotaurine	metab_8378	PW_C000771;HMDB0000965	B(i)	C00519	108.012	0.6321	neg	M-H	C2H7NO2S	85	0	-8.00984	300-84-5	0.0874679	1.24055	up	0.310983	0.0271092	1.12647	Organic compounds	Organic acids and derivatives	Sulfinic acids
pos_4165	Alpha-Campholonic acid	metab_3404	HMDB0301822	B(ii)	-	202.144	1.1836	pos	M+NH4	C10H16O3	0	39.4	-0.342445	-	0.0791626	1.24814	up	0.319776	0.017698	1.17696	Organic compounds	Lipids and lipid-like molecules	Monoterpenoids
pos_3907	L-Dopa	metab_3126	PW_C000117;HMDB0000181	B(ii)	C00355	395.147	2.6747	pos	2M+H	C9H11NO4	0	59.6	4.82635	59-92-7	0.179981	1.25165	up	0.32383	0.00924938	1.20402	Organic compounds	Organic acids and derivatives	Amino acids, peptides, and analogues
pos_4036	Morph	metab_3262	HMDB0014440;HMDB0254890	B(ii)	C01516	261.144	2.0124	pos	M+CH3OH+H	C10H16N2O4	0	48.8	-1.49431	57-27-2	0.0491639	1.25621	up	0.329077	2.66043e-07	1.32345	Organic compounds	Alkaloids and derivatives	others
pos_3014	9,10-Epoxy-18-hydroxy-octadecanoic acid	metab_2173	HMDB0302107	B(ii)	C19620	279.232	6.5542	pos	M+H-2H2O	C18H34O4	0	65.6	-0.700119	-	0.0438255	1.25709	up	0.330087	0.0362498	1.08994	Organic compounds	Lipids and lipid-like molecules	Fatty acids and conjugates
neg_2852	4-Vinylcyclohexene dioxide	metab_6751	HMDB0246593	B(ii)	C19311	185.082	4.4009	neg	M+FA-H	C8H12O2	0	45.2	-3.32753	-	0.0196278	1.26388	up	0.337855	0.0358783	1.15461	Organic compounds	Organoheterocyclic compounds	others
pos_142	MG(20:3(6,8,11)-OH(5)/0:0/0:0)	metab_456	HMDB0260512	B(ii)	-	414.321	6.6855	pos	M+NH4, M+Na, M+H	C23H40O5	0	34	-1.00373	-	0.0624184	1.26527	up	0.339449	0.0142294	1.17932	others	others	others
pos_147	3-Gonal	metab_509	HMDB0245878	B(ii)	-	278.248	6.585	pos	M+H, M+NH4, M+H-H2O	C18H28O	0	33.2	-0.992489	-	0.0140127	1.26554	up	0.339749	0.00505402	1.24978	Organic compounds	Lipids and lipid-like molecules	others
neg_3105	Ethyl hydrogen fumarate	metab_7007	HMDB0040207;LMFA07010876	B(ii)	-	189.04	1.8094	neg	M+FA-H	C6H8O4	0	63.3	-3.17881	204296	0.0255264	1.26868	up	0.343324	0.000139557	1.30874	Organic compounds	Lipids and lipid-like molecules	Fatty acid esters
neg_2588	8-hydroxy-5Z,9E,11Z,14Z-eicosatetraenoic acid	metab_6461	HMDB0062433;LMFA03060086	B(ii)	C14776	365.233	6.2414	neg	M+FA-H	C20H32O3	0	33.9	0.574294	-	0.0616154	1.27028	up	0.34515	0.0192963	1.15981	Organic compounds	Lipids and lipid-like molecules	Eicosanoids
neg_1447	Jasmolone	metab_5222	HMDB0030039	B(ii)	-	225.113	6.1047	neg	M+FA-H	C11H16O2	0	36.1	-0.519982	54383-66-3	0.0348643	1.27433	up	0.349734	0.0115356	1.17633	Organic compounds	Organic oxygen compounds	Alcohols and polyols
pos_4209	Pyridine-3,4-diol	metab_3452	HMDB0256965	B(ii)	C03927	153.066	1.0671	pos	M+ACN+H	C5H5NO2	0	41	-0.313583	-	0.0667235	1.2745	up	0.349931	0.025681	1.10792	Organic compounds	Organoheterocyclic compounds	Hydroxypyridines
pos_4132	Homomethionine	metab_3369	HMDB0030406	B(ii)	C17213	164.074	1.2849	pos	M+H	C6H13NO2S	0	59.8	-0.391697	25148-30-5	0.0251141	1.2745	up	0.349935	0.0139383	1.18882	Organic compounds	Organic acids and derivatives	Amino acids, peptides, and analogues
neg_3410	Methyl methanesulfonate	metab_7332	HMDB0254601	B(ii)	C19181	155.001	0.7183	neg	M+FA-H	C2H6O3S	0	32.8	-6.27224	66-27-3	0.0749373	1.27747	up	0.353287	0.0185009	1.1407	Organic compounds	Organic acids and derivatives	Organosulfonic acids and derivatives
pos_4244	2-Keto-6-acetamidocaproate	metab_3491	HMDB0012150	B(ii)	C05548	205.118	1.0127	pos	M+NH4	C8H13NO4	0	35.9	0.295091	-	0.0499924	1.28361	up	0.360212	0.0138733	1.19912	Organic compounds	Organic acids and derivatives	Medium-chain keto acids and derivatives
pos_139	Oleamide	metab_424	LMFA08010004;HMDB0002117;HMDB0247607	B(i)	C19670	282.279	6.9867	pos	M+H, 2M+H, M+Na	C18H35NO	68	0	-1.16765	301-02-0	0.0699403	1.28602	up	0.362911	0.00123141	1.28843	Organic compounds	Lipids and lipid-like molecules	Fatty amides
pos_2024	Deoxyspergualin	metab_1102	HMDB0243514	B(ii)	-	370.295	6.4462	pos	M+H-H2O	C17H37N7O3	0	33.2	5.89297	-	0.189337	1.28626	up	0.363182	0.0194271	1.13688	Organic compounds	Organic acids and derivatives	Amino acids, peptides, and analogues
neg_1303	(2S,3S,4S,5R)-3,4,5-Trihydroxy-6-pyren-1-yloxyoxane-2-carboxylic acid	metab_5064	HMDB0258066	B(ii)	-	431.05	4.1261	neg	M+K-2H	C22H18O7	0	40.6	-9.85242	-	0.0912905	1.28695	up	0.363958	0.0468352	1.03582	Organic compounds	Benzenoids	others
pos_1849	Serine glutamate	metab_911	HMDB0258248	B(ii)	-	215.065	6.1085	pos	M+H-2H2O	C8H14N2O7	0	39.1	-3.61962	-	0.0405071	1.29542	up	0.373415	0.00118697	1.2969	Organic compounds	Organic acids and derivatives	Amino acids, peptides, and analogues
neg_2484	4-Hydroxy-2,5,5,9-Tetramethylcycloundeca-2,9-Dienyl 4-Hydroxybenzoate	metab_6346	-	B(i)	-	403.211	6.3547	neg	M+FA-H	C22H30O4	63.9	0	-5.06309	-	0.0226307	1.29553	up	0.373547	0.0406169	1.09324	others	others	others
neg_1443	2-Hydroxy-4-[(1R)-1-hydroxy-8-methyl-6-oxononyl]-3-methyl-2H-furan-5-one	metab_5218	HMDB0258463	B(ii)	-	283.155	6.0961	neg	M-H	C15H24O5	0	72.4	0.795815	-	0.0699601	1.29993	up	0.378433	0.00158729	1.26579	Organic compounds	Lipids and lipid-like molecules	Fatty alcohols
pos_2219	(3beta,17alpha,23S,24S)-17,23-Epoxy-3,24,29-trihydroxy-27-norlanost-8-en-15-one	metab_1306	HMDB0035144	B(ii)	-	497.324	6.9095	pos	M+Na	C29H46O5	0	43.3	0.737365	-	0.0706806	1.30217	up	0.380916	0.00871373	1.21658	Organic compounds	Lipids and lipid-like molecules	Triterpenoids
pos_1196	S-Adenosylmethionine	metab_217	HMDB0001185;PW_C000921;MJDBOTE0000477	B(i)	C00019	399.144	0.8193	pos	M+H	C15H22N6O5S	97.7	0	-1.02587	485-80-3;29908-03-0	0.0246633	1.3048	up	0.383826	0.0421447	1.1011	Organic compounds	Nucleosides, nucleotides, and analogues	5''-deoxy-5''-thionucleosides
pos_902	N-Acetyl-D-mannosamine 6-phosphate	metab_4624	HMDB0001121;PW_C000875	B(ii)	C04257	302.063	0.7582	pos	M+H-H2O, M+H	C8H16NO9P	0	34.4	-1.07733	873185-52-5	0.0513403	1.30712	up	0.38639	0.00705509	1.20338	Organic compounds	Organic oxygen compounds	Carbohydrates and carbohydrate conjugates
pos_4222	Kainic acid	metab_3467	HMDB0253757	B(ii)	C12819	178.086	1.0437	pos	M+H-2H2O	C10H15NO4	0	44.7	-0.138284	487-79-6	0.0250787	1.31015	up	0.389729	0.000886759	1.29783	Organic compounds	Organic acids and derivatives	Amino acids, peptides, and analogues
pos_1273	Guanosine monophosphate	metab_299	PW_C001080;HMDB0001397	B(ii)	C00144	386.047	1.16	pos	M+Na	C10H14N5O8P	0	39.7	-1.13943	85-32-5	0.0644341	1.31092	up	0.390581	0.0366877	1.12969	Organic compounds	Nucleosides, nucleotides, and analogues	Purine ribonucleotides
pos_1298	2,4-Dihydroxy-2H-1,4-benzoxazin-3(4H)-one	metab_325	HMDB0033733	B(ii)	C15770	164.035	1.2926	pos	M+H-H2O	C8H7NO4	0	34.1	4.48715	17359-54-5	0.0608708	1.32383	up	0.404717	0.00874971	1.19935	Organic compounds	Organoheterocyclic compounds	Benzoxazinones
pos_1237	Pipecolic Acid	metab_262	HMDB0000070;HMDB0000716;MJDBOTE0000664	B(i)	C00408	130.086	1.0437	pos	M+H	C6H11NO2	57.3	0	0.54103	535-75-1;3105-95-1	0.0258965	1.32447	up	0.405417	0.00204395	1.28927	Organic compounds	Organic acids and derivatives	Amino acids, peptides, and analogues
pos_4278	Nopalinic acid	metab_3527	HMDB0029437	B(ii)	C01683	245.113	0.9037	pos	M+H-H2O	C10H18N2O6	0	47.2	-0.664265	63409-16-5	0.110264	1.33245	up	0.414079	0.00156446	1.29328	Organic compounds	Organic acids and derivatives	Amino acids, peptides, and analogues
pos_4158	2,3,4,5-Tetrahydro-2-pyridinecarboxylic acid	metab_3397	HMDB0012130	B(ii)	C00450	169.097	1.1992	pos	M+ACN+H	C6H9NO2	0	36	-0.153935	73980-78-6	0.0188991	1.33333	up	0.415037	0.00866965	1.24121	Organic compounds	Organic acids and derivatives	Amino acids, peptides, and analogues
pos_3332	N-Dodecylsarcosinate	metab_2516	HMDB0255129	B(ii)	-	290.269	6.2084	pos	M+CH3OH+H	C15H31NO2	0	32.2	-1.45058	-	0.0408191	1.33574	up	0.417635	0.00722887	1.22913	Organic compounds	Organic acids and derivatives	Amino acids, peptides, and analogues
pos_1988	9-Octadecen-1-ol, (9Z)-	metab_1060	HMDB0247606	B(ii)	-	286.31	6.3844	pos	M+NH4	C18H36O	0	33	-1.09223	-	0.0446168	1.33778	up	0.419837	0.0200496	1.18771	Organic compounds	Lipids and lipid-like molecules	Fatty alcohols
neg_2760	Nvp-aew541	metab_6649	HMDB0255824	B(ii)	-	484.232	5.951	neg	M+FA-H	C27H29N5O	0	64.4	-7.17165	-	0.0535746	1.33916	up	0.421331	0.0122941	1.20361	Organic compounds	Organoheterocyclic compounds	Substituted pyrroles
pos_4224	Cytosine	metab_3469	HMDB0000630;MJDBOTE0000458	B(i)	C00380	112.051	1.0437	pos	M+H	C4H5N3O	66.4	0	2.26365	71-30-7	0.0616775	1.34415	up	0.426693	0.0425965	1.10072	Organic compounds	Organoheterocyclic compounds	Pyrimidines and pyrimidine derivatives
pos_2621	PC(14:1(9Z)/18:0)	metab_1748	HMDB0007904;LMGP01011389;PW_C003954	B(ii)	C00157	754.534	7.3033	pos	M+Na	C40H78NO8P	0	93.2	-1.66435	-	0.145002	1.35986	up	0.443456	0.00559954	1.22371	Organic compounds	Lipids and lipid-like molecules	Glycerophosphocholines
neg_1448	(+/-)-2-Hydroxypiperitone	metab_5223	HMDB0303238	B(ii)	C09854	213.113	6.1127	neg	M+FA-H	C10H16O2	0	49.1	-1.17305	-	0.0674797	1.36148	up	0.445175	0.00148515	1.27184	Organic compounds	Lipids and lipid-like molecules	Monoterpenoids
pos_880	N-Methylglutamic acid	metab_4599	HMDB0062660	B(i)	C01046	162.076	0.7282	pos	M+H, M+CH3OH+H	C6H11NO4	67	0	-0.691618	35989-16-3	0.014835	1.36169	up	0.445403	0.00278358	1.27628	Organic compounds	Organic acids and derivatives	Amino acids, peptides, and analogues
neg_348	Undecanedioic acid	metab_7404	HMDB0000888;LMFA01170007	B(ii)	-	215.129	6.1288	neg	M-H, M+Na-2H	C11H20O4	0	44.4	-0.8709	1852-04-6	0.0103328	1.36193	up	0.445657	0.0033154	1.23812	Organic compounds	Lipids and lipid-like molecules	Fatty acids and conjugates
pos_3542	Hept-3-enoylcarnitine	metab_2740	HMDB0241681	B(ii)	-	272.185	4.848	pos	M+H	C14H25NO4	0	37.3	-1.23083	-	0.0152897	1.36384	up	0.447678	0.0151475	1.16048	Organic compounds	Lipids and lipid-like molecules	Fatty acid esters
neg_81	DL-Carnitine Hydrochloride	metab_8368	-	B(i)	-	242.08	0.6791	neg	M-H, M+FA-H, M+Cl	C7H16ClNO3	33.2	0	-0.949753	-	0.0370297	1.36604	up	0.450005	0.0362568	1.06437	others	others	others
pos_4395	DL-Homoserine	metab_3655	-	B(i)	-	120.066	0.6834	pos	M+H	C4H9NO3	78.1	0	1.12859	-	0.0417732	1.37327	up	0.457615	0.00145696	1.29638	others	others	others
neg_1250	1,4-Ipomeadiol	metab_5008	HMDB0030471	B(ii)	-	215.092	3.4623	neg	M+FA-H	C9H14O3	0	66.9	-1.41376	53011-73-7	0.0626038	1.3733	up	0.457647	0.0110444	1.1885	Organic compounds	Organoheterocyclic compounds	others
pos_555	Farnesyl acetone	metab_4240	-	B(i)	-	280.263	6.8556	pos	M+H, M+NH4	C18H30O	67	0	-1.12253	-	0.0508779	1.3742	up	0.458597	0.0419601	1.11117	others	others	others
neg_2744	Hexaminolevulinate	metab_6633	HMDB0253144	B(ii)	-	214.145	6.0021	neg	M-H	C11H21NO3	0	37.9	-0.937105	-	0.114952	1.37485	up	0.459272	0.00403675	1.24102	Organic compounds	Organic acids and derivatives	Amino acids, peptides, and analogues
neg_1160	5-Methyldeoxycytidine	metab_4926	HMDB0002224	B(ii)	C03592	286.105	1.9419	neg	M+FA-H	C10H15N3O4	0	85	1.23354	838-07-3	0.0411001	1.38397	up	0.468812	0.0156286	1.17069	Organic compounds	Nucleosides, nucleotides, and analogues	Pyrimidine 2''-deoxyribonucleosides
neg_3446	L-2-Amino-4-methylenepentanedioic acid	metab_7368	HMDB0029433	B(ii)	C00651	158.045	0.6946	neg	M-H	C6H9NO4	0	34	-4.18782	16804-57-2	0.038853	1.38627	up	0.471204	0.0372749	1.13405	Organic compounds	Organic acids and derivatives	Amino acids, peptides, and analogues
neg_2604	Drostanolone	metab_6480	HMDB0014996	B(ii)	C14605	303.233	6.2175	neg	M-H	C20H32O2	0	43.2	1.21431	58-19-5	0.106942	1.3934	up	0.478606	0.0380731	1.1415	Organic compounds	Lipids and lipid-like molecules	Androstane steroids
neg_459	Isopetasoside	metab_7979	HMDB0029622	B(ii)	-	417.19	6.1935	neg	M-H, M+Na-2H	C21H32O7	0	72.8	1.62499	69809-29-6	0.0372541	1.40128	up	0.486746	0.0117484	1.19124	Organic compounds	Lipids and lipid-like molecules	Terpene glycosides
neg_1450	(4R,5S,7R,11x)-11,12-Dihydroxy-1(10)-spirovetiven-2-one 12-glucoside	metab_5226	HMDB0030895	B(ii)	-	435.202	6.1207	neg	M+Na-2H	C21H34O8	0	39.5	3.43978	62574-29-2	0.0466048	1.40166	up	0.487134	0.0247596	1.11265	Organic compounds	Lipids and lipid-like molecules	Terpene glycosides
pos_4221	Gamma-Glutamylalanine	metab_3466	HMDB0036301;HMDB0006248	B(ii)	C03740	219.097	1.0437	pos	M+H	C8H14N2O5	0	72.8	-0.463741	5875-41-2	0.0907612	1.40491	up	0.490482	0.00620367	1.25218	Organic compounds	Organic acids and derivatives	Amino acids, peptides, and analogues
neg_68	Methylmalonic acid	metab_8223	PW_C000130;HMDB0000202;LMFA01170118	B(i)	C02170	117.019	1.7155	neg	M-H, M+Na-2H, M-H2O-H	C4H6O4	70.9	0	-7.17872	516-05-2	0.0200301	1.41038	up	0.496084	0.0186938	1.21655	Organic compounds	Organic acids and derivatives	Dicarboxylic acids and derivatives
neg_467	PGE3	metab_7988	HMDB0002664;HMDB0247474;LMFA03010135	B(i)	C06439	349.202	6.1855	neg	M-H, M+Cl	C20H30O5	65.1	0	1.02979	802-31-3	0.0152864	1.41173	up	0.497463	0.0359286	1.08529	Organic compounds	Lipids and lipid-like molecules	Eicosanoids
neg_2806	Dihydroconiferyl alcohol	metab_6700	HMDB0303757	B(ii)	C10448	227.092	5.3773	neg	M+FA-H	C10H14O3	0	39.1	-0.610468	2305-13-7	0.0410193	1.41243	up	0.498179	0.0258794	1.14191	Organic compounds	Benzenoids	Methoxyphenols
neg_3094	DL-m-Tyrosine	metab_6994	-	B(i)	-	180.066	1.901	neg	M-H	C9H11NO3	80.7	0	-2.77262	-	0.0437003	1.41389	up	0.499673	0.0308319	1.17799	others	others	others
neg_2304	Tetradecanal	metab_6151	HMDB0034283;LMFA06000078	B(ii)	-	257.212	6.6359	neg	M+FA-H	C14H28O	0	42.7	0.505309	124-25-4	0.0953241	1.41917	up	0.505051	0.00919118	1.23788	Organic compounds	Lipids and lipid-like molecules	Fatty aldehydes
neg_2759	Caprylic acid	metab_6647	HMDB0000482;HMDB0304443;HMDB0303345;LMFA01010008;PW_C000366	B(ii)	C06423	189.113	5.959	neg	M+FA-H	C8H16O2	0	34	-2.9587	124-07-2;124-07-2;74-81-7	0.103619	1.42437	up	0.510328	0.00888563	1.19047	Organic compounds	Lipids and lipid-like molecules	Fatty acids and conjugates
pos_4188	Hypoxanthine	metab_3429	PW_C000102;HMDB0000157	B(i)	C00262	137.046	1.1056	pos	M+H	C5H4N4O	72.8	0	-0.0222913	68-94-0	0.0228253	1.42442	up	0.510371	0.00764513	1.03085	Organic compounds	Organoheterocyclic compounds	Purines and purine derivatives
neg_203	Malic Acid	metab_8584	HMDB0000156;PW_C000592;MJDBOTE0000694	B(i)	C00149	133.013	0.7499	neg	M-H2O-H, M-H	C4H6O5	93.5	0	-5.7876	6915-15-7;97-67-6;617-48-1	0.031314	1.42576	up	0.511727	0.00467537	1.25615	Organic compounds	Organic acids and derivatives	Beta hydroxy acids and derivatives
pos_3224	N-Docosahexaenoyl Lysine	metab_2401	HMDB0242018	B(ii)	-	421.317	6.3159	pos	M+H-2H2O	C28H44N2O3	0	53.9	-9.59258	-	0.153504	1.4277	up	0.513691	0.0122995	1.20468	others	others	others
neg_2665	Panaxytriol	metab_6545	HMDB0031928;LMFA05000027	B(ii)	C16792	323.187	6.1448	neg	M+FA-H	C17H26O3	0	43.9	1.05603	87005-03-6	0.047071	1.42817	up	0.514169	0.0167712	1.22422	Organic compounds	Lipids and lipid-like molecules	Fatty alcohols
neg_3551	L-Asparagine	metab_7482	HMDB0251512;PW_C000110;HMDB0000168;MJDBOTE0000518	B(ii)	C00152	131.045	0.6479	neg	M-H	C4H8N2O3	0	54.4	-5.82151	70-47-3	0.105639	1.42947	up	0.515479	0.013262	1.22339	Organic compounds	Organic acids and derivatives	Amino acids, peptides, and analogues
neg_335	4-Methyl-5-oxo-2-pentyl-2,5-dihydro-3-furancarboxylic acid	metab_7267	-	B(i)	-	211.097	6.0481	neg	M-H, M+Na-2H	C11H16O4	84.4	0	-1.02974	-	0.0489459	1.43072	up	0.516745	0.00571447	1.22642	others	others	others
neg_1412	6-Methyladenine	metab_5184	HMDB0002099	B(ii)	C08434	297.135	6.0176	neg	2M-H	C6H7N5	0	47.8	5.21099	443-72-1	0.109899	1.43145	up	0.517473	0.0108881	1.16418	Organic compounds	Organoheterocyclic compounds	Purines and purine derivatives
pos_4304	Tenuazonic acid	metab_3557	HMDB0036074	B(ii)	C08511	215.139	0.7582	pos	M+NH4	C10H15NO3	0	37.9	-0.652007	610-88-8;27778-66-1	0.0798353	1.44401	up	0.530076	0.00098217	1.27792	Organic compounds	Organoheterocyclic compounds	others
neg_511	Alongside	metab_8038	HMDB0248179	B(ii)	-	223.097	6.0961	neg	M-H, M+Na-2H	C12H16O4	0	53.5	-0.490499	-	0.0252472	1.44477	up	0.530836	0.025173	1.11319	Organic compounds	Phenylpropanoids and polyketides	others
pos_4074	L-Coprine	metab_3304	HMDB0034266	B(ii)	C08271	167.082	1.692	pos	M+H-2H2O	C8H14N2O4	0	42.3	-0.00297026	58919-61-2	0.0238431	1.46093	up	0.546889	0.00592801	1.21176	Organic compounds	Organic acids and derivatives	Amino acids, peptides, and analogues
pos_1142	Sumiki's acid	metab_160	HMDB0002432	B(ii)	C20448	160.06	0.6983	pos	M+NH4	C6H6O4	0	45	-0.313418	6338-41-6	0.03252	1.46631	up	0.552193	0.00409632	1.27848	Organic compounds	Organoheterocyclic compounds	Furoic acid and derivatives
pos_3155	15-Keto-prostaglandin F2a	metab_2325	HMDB0004240	B(ii)	C05960	370.258	6.4075	pos	M+NH4	C20H32O5	0	57.5	-1.12666	35850-13-6	0.0705353	1.46761	up	0.553466	0.00719117	1.21613	Organic compounds	Lipids and lipid-like molecules	Eicosanoids
pos_75	2-Hydroxycinnamic acid	metab_4732	HMDB0041592;HMDB0002641	B(i)	C01772;C05838	182.081	1.8722	pos	M+H-H2O, M+NH4, M+H	C9H8O3	65.8	0	0.0628056	614-60-8;495-79-4	0.000281274	1.47041	up	0.556221	0.00786262	1.25468	Organic compounds	Phenylpropanoids and polyketides	Hydroxycinnamic acids and derivatives
neg_2548	9(S)-HpOTrE	metab_6417	-	B(i)	C16321	309.207	6.2821	neg	M-H	C18H30O4	75.8	0	1.26164	111004-08-1	0.0325214	1.47161	up	0.557392	0.0251881	1.149	others	others	others
pos_2681	PC(18:3(9Z,12Z,15Z)/20:2(11Z,14Z))	metab_1811	HMDB0008210;PW_C004258;LMGP01011690	B(ii)	C00157	808.584	7.1024	pos	M+H	C46H82NO8P	0	38.6	-1.09466	-	1.46809	1.47226	up	0.558033	0.0253531	1.12681	Organic compounds	Lipids and lipid-like molecules	Glycerophosphocholines
pos_3231	Cafestol	metab_2408	HMDB0035710	B(i)	C09066	334.235	6.3159	pos	M+NH4	C20H28O3	50.4	0	-8.70301	469-83-0	0.0332205	1.47814	up	0.563781	0.00762689	1.21	Organic compounds	Organoheterocyclic compounds	others
neg_3272	Dda-tetracycline	metab_7184	HMDB0250895	B(ii)	-	446.107	0.9735	neg	M+FA-H	C20H19NO8	0	37.7	-4.8488	-	0.0623586	1.47862	up	0.564254	0.00666196	1.25092	Organic compounds	Phenylpropanoids and polyketides	others
neg_2260	16-Hydroxyhexadecanoic acid	metab_6103	HMDB0006294	B(ii)	C18218	271.228	6.7314	neg	M-H	C16H32O3	0	59.1	1.02801	506-13-8	0.0580413	1.48071	up	0.566286	0.0190509	1.13689	Organic compounds	Lipids and lipid-like molecules	Fatty acids and conjugates
neg_340	20-Carboxy-leukotriene B4	metab_7320	HMDB0006059;LMFA03020016;PW_C002644	B(ii)	C05950	365.197	6.0881	neg	M-H, M+FA-H	C20H30O6	0	55.9	0.734138	80434-82-8	0.0351357	1.48091	up	0.566488	0.0400042	1.05692	Organic compounds	Lipids and lipid-like molecules	Fatty acids and conjugates
pos_2049	Hepoxilin A3	metab_4741	HMDB0004688;LMFA03090005;HMDB0062619	B(ii)	C14808	381.201	6.4848	pos	M+2Na-H	C20H32O4	0	82.5	0.200214	85589-24-8	0.019377	1.48276	up	0.568289	0.0110938	1.17797	Organic compounds	Lipids and lipid-like molecules	Eicosanoids
neg_2682	Merodesmosine	metab_6564	HMDB0030407	B(ii)	-	437.218	6.1207	neg	M+Cl	C18H34N4O6	0	62.8	2.18567	17096-97-8	0.0240331	1.48453	up	0.570004	0.012465	1.1692	Organic compounds	Organic acids and derivatives	Amino acids, peptides, and analogues
neg_355	Macrophorin B	metab_7480	HMDB0030456	B(ii)	-	419.206	6.1768	neg	M+Cl, M+FA-H	C22H30O5	0	48.8	-4.4884	85764-12-1	0.0473285	1.48777	up	0.573154	0.00208643	1.25769	Organic compounds	Organic oxygen compounds	Carbonyl compounds
pos_4026	S-Adenosyl-L-homocysteine	metab_3251	HMDB0000939	B(i)	C00021	385.128	2.082	pos	M+H	C14H20N6O5S	90.5	0	-0.967117	979-92-0	0.107525	1.48887	up	0.574217	0.0125479	1.19522	Organic compounds	Organoheterocyclic compounds	Gamma butyrolactones
neg_346	Xi-2-Hexyl-5-methyl-3(2H)-furanone	metab_7383	HMDB0038005	B(ii)	-	227.129	6.1288	neg	M-H, M+FA-H	C11H18O2	0	30.5	-0.416407	-	0.0105047	1.49246	up	0.577695	0.000833117	1.27936	Organic compounds	Organoheterocyclic compounds	Furanones
neg_253	Maleic Acid	metab_6397	HMDB0000176;HMDB0303644;MJDBOTE0000465	B(i)	C01384	115.003	1.5414	neg	M-H, M+FA-H	C4H4O4	77.3	0	-7.15605	110-16-7	0.0290628	1.50017	up	0.585129	0.00297858	1.2657	Organic compounds	Organic acids and derivatives	Dicarboxylic acids and derivatives
pos_1358	Fusaric acid	metab_390	HMDB0252556	B(i)	C10146	180.102	1.9034	pos	M+H	C10H13NO2	35	0	-0.256284	536-69-6	0.0360689	1.50178	up	0.58667	0.0126587	1.22194	Organic compounds	Organoheterocyclic compounds	Pyridinecarboxylic acids and derivatives
pos_146	Linoleic acid	metab_498	PW_C000530;HMDB0000673;HMDB0247706;HMDB0006270;LMFA01030120	B(ii)	C01595	298.274	6.6547	pos	M+H-H2O, M+H, M+NH4	C18H32O2	0	52.5	-1.26639	60-33-3;506-21-8	0.0176252	1.50416	up	0.588962	0.00803385	1.25289	Organic compounds	Lipids and lipid-like molecules	Lineolic acids and derivatives
neg_1518	Xi-1,8,8-Trimethyl-2-oxabicyclo[3.2.1]octan-3-one	metab_5299	HMDB0037821	B(ii)	C02108	213.113	6.2574	neg	M+FA-H	C10H16O2	0	47.2	-1.19382	-	0.0907067	1.50421	up	0.589008	0.000252103	1.29883	Organic compounds	Organoheterocyclic compounds	others
neg_530	N-Methyl-L-Glutamic Acid	metab_8059	HMDB0062660	B(i)	C01046	160.061	0.7183	neg	M-H, M+Cl	C6H11NO4	81.3	0	-3.87514	35989-16-3	0.0126778	1.51203	up	0.596487	0.00171346	1.29811	Organic compounds	Organic acids and derivatives	Amino acids, peptides, and analogues
pos_2929	3-Ketosphingosine	metab_2083	LMSP01010002;HMDB0245914	B(ii)	C06121	320.256	6.6547	pos	M+Na	C18H35NO2	0	38.8	-1.17064	-	0.0325053	1.51231	up	0.596755	0.0205221	1.21408	Organic compounds	Organic oxygen compounds	Carbonyl compounds
pos_4056	4-Hydroxybenzaldehyde	metab_3284	HMDB0011718;MJDBOTE0000554	B(i)	C00633	123.044	1.8722	pos	M+H	C7H6O2	61.8	0	1.48344	123-08-0	0.019992	1.51852	up	0.602665	0.00912163	1.25071	Organic compounds	Organic oxygen compounds	Carbonyl compounds
neg_2231	PE(22:2/0:0)	metab_6072	-	B(i)	-	532.341	6.7711	neg	M-H	C27H52NO7P	96	0	1.13601	-	0.0415451	1.52489	up	0.608701	0.0357541	1.11201	Organic compounds	Lipids and lipid-like molecules	Glycerophosphoethanolamines
pos_4265	(2S,3R,4S,5R,6R)-6-Ethyloxane-2,3,4,5-tetrol	metab_3514	HMDB0242656	B(ii)	-	220.118	0.9581	pos	M+ACN+H	C7H14O5	0	30.7	-0.610076	-	0.0115578	1.52903	up	0.612615	0.0177645	1.21908	Organic compounds	Organic oxygen compounds	Carbohydrates and carbohydrate conjugates
neg_2758	(Z)-3-Oxo-2-(2-pentenyl)-1-cyclopenteneacetic acid	metab_6646	HMDB0030197	B(ii)	-	253.108	5.959	neg	M+FA-H	C12H16O3	0	33	0.718729	120282-76-0	0.052554	1.52975	up	0.613298	0.0205132	1.1161	Organic compounds	Organic oxygen compounds	Carbonyl compounds
neg_367	(+)-Dehydrovomifoliol	metab_7613	HMDB0302822	B(ii)	C02533	221.118	6.2494	neg	M-H, M+Na-2H	C13H18O3	0	49.8	-0.560441	-	0.167411	1.53445	up	0.61772	0.0460427	1.03442	Organic compounds	Lipids and lipid-like molecules	Sesquiterpenoids
neg_2368	2-[(5Z,8Z,11Z,14Z)-Icosa-5,8,11,14-tetraenoxy]propane-1,3-diol	metab_6221	HMDB0245033	B(ii)	-	409.296	6.5153	neg	M+FA-H	C23H40O3	0	39.6	0.986435	-	0.0382303	1.53693	up	0.620047	0.0182625	1.12097	Organic compounds	Lipids and lipid-like molecules	others
pos_1624	Quinoline-4,8-diol	metab_671	HMDB0060289	B(ii)	C05637	162.055	3.5904	pos	M+H	C9H7NO2	0	43	-0.0941116	-	0.0942449	1.54392	up	0.626601	0.00351311	1.22369	Organic compounds	Organoheterocyclic compounds	Quinolones and derivatives
pos_444	GPCho(6:0/5:0)	metab_3704	-	B(i)	-	440.24	5.9149	pos	M+H, M+Na	C19H38NO8P	52.1	0	-0.667451	-	0.242349	1.56042	up	0.641931	0.00500948	1.21239	others	others	others
neg_1369	(+/-)-threo-Anethole glycol	metab_5135	HMDB0032607	B(ii)	-	227.092	5.6662	neg	M+FA-H	C10H14O3	0	38.6	-0.74898	94497-49-1	0.0771082	1.57573	up	0.65602	0.0177963	1.11955	Organic compounds	Benzenoids	Phenylpropanes
neg_1763	Docosapentaenoic acid (22n-3)	metab_5563	HMDB0006528;PW_C002795	B(ii)	C16513	329.249	6.7711	neg	M-H	C22H34O2	0	39.6	0.722927	24880-45-3	0.0961008	1.57981	up	0.659753	0.0305146	1.19134	Organic compounds	Lipids and lipid-like molecules	Fatty acids and conjugates
neg_2638	6alpha,9alpha-Difluoroprednisolone-17-butyrate	metab_6516	HMDB0060797	B(ii)	-	487.193	6.1768	neg	M+Na-2H	C25H32F2O6	0	32.5	3.61326	-	0.109421	1.5832	up	0.662841	0.00106753	1.28289	Organic compounds	Lipids and lipid-like molecules	Hydroxysteroids
neg_2536	Beta-Cortol	metab_6404	LMST02030229;HMDB0005821	B(ii)	C01235	367.249	6.2981	neg	M-H	C21H36O5	0	39.9	0.600171	667-65-2	0.0105473	1.58337	up	0.663003	0.0160301	1.12304	Organic compounds	Lipids and lipid-like molecules	Hydroxysteroids
neg_2133	Dodecyl Hydrogen Sulfate	metab_5967	-	B(i)	-	265.148	7.311	neg	M-H	C12H26O4S	74.3	0	0.817887	-	0.144533	1.58732	up	0.666594	0.000473305	1.29887	others	others	others
neg_1504	1,11-Undecanedicarboxylic acid	metab_5285	HMDB0002327	B(i)	-	243.16	6.2414	neg	M-H	C13H24O4	83.4	0	0.307509	505-52-2	0.0519744	1.59035	up	0.669347	0.00458888	1.26523	Organic compounds	Lipids and lipid-like molecules	Fatty acids and conjugates
neg_3600	L-Serine	metab_7537	HMDB0000187;PW_C000120;MJDBOTE0001776	B(i)	C00065	104.034	0.6321	neg	M-H	C3H7NO3	92.8	0	-8.0212	56-45-1	0.0701929	1.59087	up	0.669813	0.0340488	1.06697	Organic compounds	Organic acids and derivatives	Amino acids, peptides, and analogues
pos_1167	1,2,3,4,5,6-Hexahydro-5-(1-hydroxyethylidene)-7H-cyclopenta[b]pyridin-7-one	metab_186	HMDB0039655	B(ii)	-	180.102	0.7427	pos	M+H	C10H13NO2	0	38.2	-0.364303	118355-70-7	0.00834357	1.59338	up	0.672093	0.00854902	1.23497	Organic compounds	Organoheterocyclic compounds	Hydropyridines
pos_4178	Arabinofuranosylcytosine	metab_3418	HMDB0015122;HMDB0248553	B(ii)	C02961	226.082	1.1366	pos	M+H-H2O	C9H13N3O5	0	53.1	-0.798222	147-94-4	0.0444209	1.59529	up	0.67382	0.00284987	1.29112	Organic compounds	Nucleosides, nucleotides, and analogues	others
neg_1318	Acetyl-DL-Leucine	metab_5079	HMDB0011756	B(i)	C02710	172.097	4.2867	neg	M-H	C8H15NO3	33.8	0	-3.17427	1188-21-2	0.0679876	1.59726	up	0.6756	0.000144029	1.31012	Organic compounds	Organic acids and derivatives	Amino acids, peptides, and analogues
neg_53	Docosahexaenoic Acid	metab_8058	PW_C001472;HMDB0002183;LMFA01030185;LMFA01031176;MJDBOTE0001119	B(i)	C06429	327.233	6.6676	neg	M-H, 2M-H, M+FA-H	C22H32O2	92.3	0	0.667178	6217-54-5	0.0673759	1.59846	up	0.676681	0.0322671	1.11115	Organic compounds	Lipids and lipid-like molecules	Fatty acids and conjugates
pos_3786	L-Proline, 1-(2-methyl-3-(methylthio)-1-oxopropyl)-, (S)-	metab_3002	HMDB0257407	B(ii)	-	264.126	3.1434	pos	M+CH3OH+H	C10H17NO3S	0	31.4	-0.445885	-	0.0393151	1.59873	up	0.676924	0.00364922	1.26578	Organic compounds	Organic acids and derivatives	Amino acids, peptides, and analogues
pos_688	LysoPC(16:1(9Z)/0:0)	metab_4387	HMDB0010383	B(ii)	C04230	494.324	6.6084	pos	M+H, M+Na	C24H48NO7P	0	85.2	-0.59659	76790-27-7	0.0446171	1.60007	up	0.678136	0.0478165	1.11195	Organic compounds	Lipids and lipid-like molecules	Glycerophosphocholines
neg_54	Eicosapentaenoic Acid	metab_8069	PW_C001337;HMDB0001999	B(i)	C06428	301.217	6.6279	neg	M-H, 2M-H, M+FA-H	C20H30O2	90.3	0	0.646924	10417-94-4	0.0842595	1.60881	up	0.685994	0.00443208	1.27695	Organic compounds	Lipids and lipid-like molecules	Fatty acids and conjugates
pos_2930	Sclareol oxide	metab_2085	HMDB0258180;HMDB0036827	B(ii)	C09183	280.263	6.6547	pos	M+NH4	C18H30O	0	35.5	-1.10461	515-03-7	0.0188577	1.61004	up	0.6871	0.00123739	1.30092	Organic compounds	Organoheterocyclic compounds	others
pos_1395	Isobutyryl carnitine	metab_430	-	B(i)	-	232.154	2.1048	pos	M+H	C11H21NO4	46.4	0	-0.31225	-	0.0802624	1.61107	up	0.688015	0.00077372	1.28021	others	others	others
pos_3686	Kynurenic Acid	metab_2896	PW_C000566;HMDB0000715;MJDBOTE0000367	B(i)	C01717	190.05	3.6058	pos	M+H	C10H7NO3	93.7	0	-0.273783	492-27-3	0.0343769	1.61532	up	0.691823	0.00755609	1.21689	Organic compounds	Organoheterocyclic compounds	Quinoline carboxylic acids
neg_2644	12-Oxo-2,3-dinor-10,15-phytodienoic acid	metab_6523	HMDB0032090	B(ii)	-	309.171	6.1768	neg	M+FA-H	C16H24O3	0	30.6	1.59436	197247-23-7	0.00375465	1.61549	up	0.691968	0.00747953	1.2392	Organic compounds	Lipids and lipid-like molecules	Eicosanoids
pos_3709	2,6-Diamino-4-hydroxy-5-N-methylformamidopyrimidine	metab_2920	HMDB0011657	B(ii)	C04744	222.039	3.4739	pos	M+K	C6H9N5O2	0	33	3.4106	77440-13-2	0.32263	1.61715	up	0.693451	0.036866	1.15203	Organic compounds	Organoheterocyclic compounds	Pyrimidines and pyrimidine derivatives
neg_1271	N-Hydroxy phip	metab_5029	HMDB0255150	B(ii)	C20286	285.098	3.8301	neg	M+FA-H	C13H12N4O	0	53.6	-4.76951	-	0.0861149	1.62535	up	0.70075	0.0421397	1.01165	Organic compounds	Organoheterocyclic compounds	Phenylpyridines
pos_1385	Xanthopterin	metab_419	HMDB0259923	B(i)	-	180.052	2.0894	pos	M+H	C6H5N5O2	44.6	0	-0.127523	-	0.149552	1.62834	up	0.703406	0.00277467	1.25553	Organic compounds	Organoheterocyclic compounds	Pterins and derivatives
neg_471	13,14-Dihydro-15-keto-PGE2	metab_7993	LMFA03010031;HMDB0002776	B(i)	C04671	351.218	6.1768	neg	M-H, M+Na-2H	C20H32O5	74.1	0	0.947403	363-23-5	0.0332062	1.62943	up	0.704371	0.00574933	1.23117	Organic compounds	Lipids and lipid-like molecules	Eicosanoids
neg_470	6-Keto-prostaglandin F1a	metab_7992	HMDB0002886;PW_C001726	B(ii)	C05961	391.213	6.1768	neg	M-H, M+Na-2H	C20H34O6	0	55.6	7.84327	58962-34-8	0.0403312	1.63035	up	0.70518	0.0130054	1.15554	Organic compounds	Lipids and lipid-like molecules	Eicosanoids
neg_1575	11,12-DiHETrE	metab_5360	PW_C001562;HMDB0002314	B(ii)	C14774	337.239	6.3627	neg	M-H	C20H34O4	0	79.2	0.882415	192461-95-3	0.0284262	1.63295	up	0.707477	0.0217697	1.20839	Organic compounds	Lipids and lipid-like molecules	Eicosanoids
pos_2258	PC(O-16:0/0:0)	metab_1348	LMGP01060010	B(i)	-	504.342	7.0176	pos	M+Na	C24H52NO6P	72.3	0	-1.16187	-	0.0412088	1.63651	up	0.71062	0.0353849	1.08002	others	others	others
neg_2494	Senkyunolide	metab_6357	HMDB0258235	B(ii)	C17853	429.226	6.3461	neg	2M+FA-H	C12H16O2	0	37.7	-4.81247	63038-10-8	0.0509494	1.6374	up	0.711406	0.0272773	1.08833	Organic compounds	Organoheterocyclic compounds	others
pos_2730	Peiminine	metab_1866	HMDB0256206	B(ii)	C10808	452.313	6.9867	pos	M+Na	C27H43NO3	0	38.6	-1.71738	61825-98-7	0.0353941	1.63927	up	0.713051	0.0280423	1.05973	Organic compounds	Lipids and lipid-like molecules	Steroidal alkaloids
pos_505	Manoalide	metab_4185	LMPR0105020001;HMDB0254329	B(ii)	C17156	439.245	6.4462	pos	M+H-H2O, M+Na	C25H36O5	0	31.2	-1.06443	75088-80-1	0.144063	1.64079	up	0.714393	0.000534519	1.28381	Organic compounds	Lipids and lipid-like molecules	Terpene lactones
pos_3674	Swainsonine	metab_2883	-	B(i)	C10173	174.113	3.7234	pos	M+H	C8H15NO3	48.4	0	-0.0357907	72741-87-8	0.0719127	1.64131	up	0.714852	2.28049e-06	1.32138	others	others	others
pos_311	L-Valine, N-(2-hydroxy-3-butenyl)-	metab_2276	HMDB0253927	B(ii)	-	229.155	1.2304	pos	M+H, M+ACN+H	C9H17NO3	0	39.1	-0.115017	-	0.0107575	1.64225	up	0.715675	0.00556511	1.26044	Organic compounds	Organic acids and derivatives	Amino acids, peptides, and analogues
pos_30	Prostaglandin J2	metab_4749	LMFA03010019;HMDB0002710;PW_C001687;HMDB0247117;HMDB0004238	B(ii)	C05957	335.221	6.4229	pos	M+H, M+NH4, M+CH3OH+H, M+H-2H2O	C20H30O4	0	68.3	-3.55153	87893-54-7;60203-57-8	0.0614483	1.64663	up	0.719513	0.0164333	1.19359	Organic compounds	Lipids and lipid-like molecules	Eicosanoids
pos_2675	Cer(d17:1/20:4(6E,8Z,11Z,14Z)+=O(5))	metab_1805	HMDB0289912	B(ii)	-	568.478	7.1176	pos	M+H-H2O	C37H63NO4	0	49.1	9.15626	-	0.215878	1.64894	up	0.72154	0.0302608	1.10532	others	others	others
neg_69	Iduronate 2-sulfate	metab_8234	HMDB0253382	B(ii)	-	294.975	1.7075	neg	M+Na-2H, M+FA-H, M+K-2H	C6H10O10S	0	33.5	2.82699	-	0.0482089	1.65031	up	0.722734	0.00998939	1.25585	Organic compounds	Organic oxygen compounds	Carbohydrates and carbohydrate conjugates
neg_2305	PE(18:1(9Z)/0:0)	metab_6152	LMGP02050004	B(i)	-	478.294	6.6279	neg	M-H	C23H46NO7P	94.2	0	0.819104	-	0.0441335	1.65493	up	0.726766	0.0044043	1.2227	Organic compounds	Lipids and lipid-like molecules	Glycerophosphoethanolamines
neg_2694	Sorbitan laurate	metab_6577	LMFA07011017;HMDB0029885	B(ii)	-	367.213	6.0961	neg	M+Na-2H	C18H34O6	0	51.7	8.07439	1338-39-2	0.045393	1.65999	up	0.731176	0.00731294	1.20868	Organic compounds	Lipids and lipid-like molecules	Fatty acid esters
neg_3438	Mesylate	metab_7359	HMDB0240280	B(ii)	C11145	94.98	0.7025	neg	M-H	CH4O3S	0	56.4	-9.03815	75-75-2	0.095288	1.66004	up	0.731216	0.0473138	1.01817	Organic compounds	Organic acids and derivatives	Organosulfonic acids and derivatives
pos_170	Prostaglandin E3	metab_755	HMDB0002664;HMDB0247474;LMFA03010135	B(ii)	C06439	333.205	6.2238	pos	M+H-H2O, M+H, M+H-2H2O	C20H30O5	0	51.5	-1.83672	802-31-3	0.0184015	1.66036	up	0.7315	0.0183136	1.1422	Organic compounds	Lipids and lipid-like molecules	Eicosanoids
pos_3392	Hexahydrocurcumin	metab_2581	HMDB0302135	B(ii)	C17826	407.204	6.1162	pos	M+CH3OH+H	C21H26O6	0	37.5	-6.90912	-	0.157399	1.66392	up	0.734583	0.00840373	1.175	Organic compounds	Phenylpropanoids and polyketides	Linear diarylheptanoids
pos_559	LysoPE(0:0/22:2(13Z,16Z))	metab_4244	HMDB0011492	B(ii)	-	534.353	6.8866	pos	M+H, M+CH3OH+H	C27H52NO7P	0	88.7	-3.73325	-	0.0656839	1.66688	up	0.737147	0.00745205	1.18614	Organic compounds	Lipids and lipid-like molecules	Glycerophosphoethanolamines
pos_909	Glycerylphosphorylcholine	metab_4631	HMDB0000086;HMDB0252858	B(ii)	C00670	280.092	0.6308	pos	M+Na, M+K	C8H20NO6P	0	47.6	-0.997711	28319-77-9	0.0130373	1.66731	up	0.737521	0.0337791	1.08969	Organic compounds	Lipids and lipid-like molecules	Glycerophosphocholines
neg_47	Prostaglandin F2b	metab_7991	HMDB0001483	B(ii)	C02314	353.234	6.2414	neg	M+Na-2H, M+Cl, M-H	C20H34O5	0	62.2	1.09304	4510-16-1	0.0292845	1.67331	up	0.742708	0.00463843	1.2207	Organic compounds	Lipids and lipid-like molecules	Eicosanoids
pos_389	Methionyl-Methionine	metab_3109	HMDB0028979	B(ii)	-	263.089	3.2527	pos	M+H-H2O, M+CH3OH+H	C10H20N2O3S2	0	37.8	1.82893	-	0.177347	1.6827	up	0.750779	0.0181677	1.20064	Organic compounds	Organic acids and derivatives	Amino acids, peptides, and analogues
neg_1709	PE(20:2/0:0)	metab_5504	-	B(i)	-	504.31	6.6438	neg	M-H	C25H48NO7P	97.1	0	1.06594	-	0.142579	1.68495	up	0.752704	0.00772431	1.25134	Organic compounds	Lipids and lipid-like molecules	Glycerophosphoethanolamines
pos_143	PE(P-18:0/0:0)	metab_466	LMGP02070002;HMDB0240598	B(i)	-	466.329	7.1176	pos	M+H, M+2Na-H, M+Na	C23H48NO6P	66.5	0	-0.68383	174062-73-8	0.0734729	1.6888	up	0.756	0.0309752	1.03679	Organic compounds	Lipids and lipid-like molecules	Glycerophosphoethanolamines
neg_2365	Galactocerebroside	metab_6218	HMDB0010712;HMDB0010708;HMDB0012320;HMDB0010711;HMDB0249909;HMDB0010710;HMDB0012321;HMDB0010709;HMDB0010714;HMDB0010713	B(ii)	C02686	526.295	6.5153	neg	M+Na-2H	C25H47NO9	0	36.9	-9.89575	148347-41-5;111956-48-0	0.0389926	1.69031	up	0.757288	0.0478491	1.11863	Organic compounds	Lipids and lipid-like molecules	Glycosphingolipids
pos_1110	L-Alanine	metab_125	HMDB0062251;HMDB0000161;PW_C000105;MJDBAA00000185	B(i)	C00041	90.0554	0.6539	pos	M+H	C3H7NO2	64.9	0	4.91671	56-41-7;302-72-7	0.0141013	1.69186	up	0.758607	1.83756e-05	1.31976	Organic compounds	Organic acids and derivatives	Amino acids, peptides, and analogues
pos_3798	5'-Methylthioadenosine	metab_3015	PW_C000910;HMDB0001173	B(i)	C00170	298.096	3.0648	pos	M+H	C11H15N5O3S	93.2	0	-1.04747	2457-80-9	0.0115014	1.69621	up	0.762317	0.000424183	1.28876	Organic compounds	Nucleosides, nucleotides, and analogues	5''-deoxy-5''-thionucleosides
pos_1141	Ureidoisobutyric acid	metab_159	HMDB0002031;PW_C001363	B(ii)	C05100	129.066	0.6983	pos	M+H-H2O	C5H10N2O3	0	51.6	0.35156	2905-86-4;19140-82-0	0.00320724	1.69732	up	0.763262	0.00162821	1.28637	Organic compounds	Organic acids and derivatives	Ureas
pos_117	PA(14:0/0:0)	metab_189	LMGP10050007;HMDB0062321	B(i)	-	383.219	6.4539	pos	M+H, M+CH3OH+H, M+Na	C17H35O7P	62	0	-1.94103	-	0.0148625	1.70513	up	0.76988	0.00561507	1.24147	Organic compounds	Lipids and lipid-like molecules	Glycerophosphates
neg_189	D-Tartaric acid	metab_8576	HMDB0029878;HMDB0000956	B(i)	C00898	149.008	0.7183	neg	M-H, M+Cl	C4H6O6	67.9	0	-4.65428	147-71-7;87-69-4	0.0252995	1.70659	up	0.771118	0.0220548	1.18938	Organic compounds	Organic oxygen compounds	Carbohydrates and carbohydrate conjugates
pos_3311	9-F1-phytoprostane	metab_2493	HMDB0304641	B(ii)	-	373.198	6.2317	pos	M+2Na-H	C18H32O5	0	33	6.57542	-	0.0706127	1.71589	up	0.778954	0.0393299	1.03871	Organic compounds	Lipids and lipid-like molecules	Eicosanoids
neg_351	Delta-CEHC	metab_7436	HMDB0242106	B(i)	-	249.113	6.1528	neg	M-H, M+Na-2H	C14H18O4	44.9	0	0.528222	-	0.0391177	1.7227	up	0.784671	0.015025	1.12977	Organic compounds	Organoheterocyclic compounds	1-benzopyrans
neg_376	Resolvin D2	metab_7713	HMDB0002294;LMFA04030001	B(ii)	C18179	421.222	6.2414	neg	M+FA-H, M+Cl	C22H32O5	0	34.9	0.0989351	82864-77-5	0.0451731	1.72683	up	0.788129	0.000865365	1.27299	Organic compounds	Lipids and lipid-like molecules	Fatty acids and conjugates
neg_2565	2-Sec-Butylphenol	metab_6436	HMDB0245315	B(ii)	C14138	195.102	6.2661	neg	M+FA-H	C10H14O	0	47.9	-2.34687	89-72-5	0.0661623	1.7309	up	0.791519	0.00943388	1.16313	Organic compounds	Benzenoids	Phenylpropanes
pos_1631	(6Z)-Oct-6-enedioylcarnitine	metab_679	HMDB0241707	B(ii)	-	280.154	3.6448	pos	M+H-2H2O	C15H25NO6	0	40	-0.765658	-	0.010842	1.73108	up	0.791676	0.0238051	1.09753	Organic compounds	Lipids and lipid-like molecules	Fatty acid esters
pos_676	LysoPE(0:0/22:5(7Z,10Z,13Z,16Z,19Z))	metab_4374	HMDB0011495	B(ii)	-	528.308	6.6855	pos	M+H, M+Na	C27H46NO7P	0	64.1	-0.580997	-	0.0192409	1.73152	up	0.792039	0.0452762	1.13446	Organic compounds	Lipids and lipid-like molecules	Glycerophosphoethanolamines
pos_517	Ciprostene	metab_4198	HMDB0250270	B(ii)	-	387.249	6.5078	pos	M+H, M+Na	C22H36O4	0	55.6	-4.2035	-	0.0359469	1.7318	up	0.792268	0.0246217	1.05801	Organic compounds	Lipids and lipid-like molecules	Eicosanoids
neg_3065	Isoxanthopterin	metab_6965	HMDB0000704	B(i)	C03975	178.036	2.1304	neg	M-H	C6H5N5O2	71.7	0	-2.94109	529-69-1	0.0307788	1.74283	up	0.801428	9.7749e-05	1.30976	Organic compounds	Organoheterocyclic compounds	Pterins and derivatives
neg_426	LysoPC(18:1(9Z)/0:0)	metab_7943	HMDB0002815	B(ii)	-	566.347	6.612	neg	M+Cl, M+FA-H	C26H52NO7P	0	65.5	1.6414	19420-56-5	0.0828882	1.75367	up	0.810375	0.0002716	1.30442	Organic compounds	Lipids and lipid-like molecules	Glycerophosphocholines
neg_1619	12-Hydroxydodecanoic acid	metab_5409	HMDB0002059;HMDB0304547	B(ii)	C08317	215.165	6.4354	neg	M-H	C12H24O3	0	81.8	-0.973325	505-95-3	0.164852	1.77878	up	0.830891	0.000317503	1.31498	Organic compounds	Organic acids and derivatives	Medium-chain hydroxy acids and derivatives
pos_2071	Carnitine	metab_4736	HMDB0000062	-	C00487	363.19	6.5232	pos	2M+K	C7H16NO3+	0	0	3.09167	541-15-1;406-76-8	0.152301	1.77938	up	0.831372	0.00251609	1.27623	Organic compounds	Organic nitrogen compounds	Quaternary ammonium salts
pos_2933	Salbutamol	metab_2088	HMDB0001937	B(ii)	C11770	520.339	6.6469	pos	2M+ACN+H	C13H21NO3	0	46.4	2.01405	18559-94-9	0.050609	1.78051	up	0.832288	0.0206637	1.19201	Organic compounds	Benzenoids	Benzyl alcohols
neg_1263	Ethyl-4-hydroxymethyl-3(2H)-Furanone	metab_5020	-	B(ii)	-	187.061	3.6571	neg	M+FA-H	C7H10O3	0	31.5	-2.97427	-	0.0247385	1.78977	up	0.839773	0.0173148	1.21539	others	others	others
neg_2664	11b,21-Dihydroxy-5b-pregnane-3,20-dione	metab_8570	LMST02030188;HMDB0006757;PW_C002910	B(ii)	C05475	393.229	6.1448	neg	M+FA-H	C21H32O4	0	36.6	1.8911	566-01-8	0.0284718	1.79456	up	0.843633	0.00625861	1.19474	Organic compounds	Lipids and lipid-like molecules	Hydroxysteroids
neg_3068	L-Leucine	metab_6967	PW_C000540;HMDB0000687;MJDBOTE0001078	B(ii)	C00123	112.076	2.1304	neg	M-H2O-H	C6H13NO2	0	40.9	-6.24725	61-90-5	0.0813891	1.80149	up	0.849187	0.000693692	1.27456	Organic compounds	Organic acids and derivatives	Amino acids, peptides, and analogues
pos_718	5-cis-15(R)-Iloprost	metab_4421	-	B(i)	-	343.226	6.4153	pos	M+H-H2O, M+CH3OH+H	C22H32O4	30.9	0	-1.3243	-	0.032272	1.80181	up	0.849449	0.0255771	1.09458	others	others	others
pos_320	(2S,3S,4S,5R)-3,4,5-Trihydroxy-6-sulfooxyoxane-2-carboxylic acid	metab_2375	HMDB0258086	B(ii)	-	275.007	1.692	pos	M+H, M+Na	C6H10O10S	0	41.2	1.56073	-	0.0530324	1.80376	up	0.851011	0.0322543	1.19536	Organic compounds	Organic oxygen compounds	Carbohydrates and carbohydrate conjugates
pos_4154	2'-O-Methylcytidine	metab_3393	HMDB0242132	B(ii)	-	275.135	1.2226	pos	M+NH4	C10H15N3O5	0	59.1	-1.20564	-	0.0645099	1.81115	up	0.856902	0.00343427	1.28841	Organic compounds	Nucleosides, nucleotides, and analogues	others
neg_2279	L-Palmitoylcarnitine	metab_6122	LMFA07070079;PW_C000147;LMFA07070004;HMDB0000222;HMDB0240774	B(ii)	C02990	436.284	6.6834	neg	M+K-2H	C23H45NO4	0	34.1	0.357409	2364-67-2	0.109052	1.81123	up	0.85697	0.0242744	1.11866	Organic compounds	Lipids and lipid-like molecules	Fatty acid esters
pos_3308	Pravastatin	metab_2489	HMDB0256737;HMDB0005022;PW_C002369;LMFA05000695;MJDBOTE0001592	B(ii)	C01844	447.235	6.2317	pos	M+Na	C23H36O7	0	48.6	-0.58838	81093-37-0	0.0747789	1.83355	up	0.874643	0.000248342	1.29234	Organic compounds	Organoheterocyclic compounds	Delta valerolactones
pos_1233	Castanospermine	metab_258	HMDB0249700	B(i)	C02256	190.107	1.0283	pos	M+H	C8H15NO4	36.3	0	-0.0374296	79831-76-8	0.055349	1.83858	up	0.878589	0.0317283	1.15715	Organic compounds	Organoheterocyclic compounds	others
neg_510	5,6-Dihydroxyprostaglandin F1a	metab_8037	HMDB0012109	B(ii)	C06475	409.224	6.1047	neg	M-H, M+Na-2H	C20H36O7	0	50.8	7.56949	11000-26-3	0.0458462	1.83924	up	0.879109	0.00405531	1.22347	Organic compounds	Lipids and lipid-like molecules	Eicosanoids
pos_116	7(S),17(S)-dihydroxy-8(E),10(Z),13(Z),15(E),19(Z)-Docosapentaenoic Acid	metab_178	-	B(i)	-	385.235	6.4539	pos	M+H-H2O, M+Na, M+H-2H2O	C22H34O4	30.3	0	-0.671277	-	0.0119069	1.84501	up	0.883631	0.0116806	1.22715	others	others	others
pos_2183	PA(a-13:0/i-15:0)	metab_1268	PW_C064092;HMDB0115706	B(ii)	C00416	575.413	6.8094	pos	M+H-H2O	C31H61O8P	0	54.1	9.20039	-	0.0334707	1.85066	up	0.888037	0.0260943	1.20784	Organic compounds	Lipids and lipid-like molecules	Glycerophosphates
neg_2645	2-Hydroxypropyl 2-isopropyl-5-methylcyclohexyl carbonate	metab_6524	HMDB0059946	B(ii)	-	257.176	6.1768	neg	M-H	C14H26O4	0	50.5	1.01028	-	0.0299911	1.85252	up	0.889489	0.00446926	1.25621	Organic compounds	Lipids and lipid-like molecules	Monoterpenoids
neg_3205	Uric acid	metab_7113	HMDB0000289;PW_C000195	B(i)	C00366	167.02	1.2358	neg	M-H	C5H4N4O3	63.9	0	-3.16776	69-93-2	0.0748618	1.85465	up	0.891148	0.0307994	1.17876	Organic compounds	Organoheterocyclic compounds	Purines and purine derivatives
pos_1897	Xestoaminol C	metab_963	HMDB0304813;LMSP01080033	B(ii)	-	271.274	6.2161	pos	M+ACN+H	C14H31NO	0	58	-0.457164	-	0.122482	1.86925	up	0.902458	0.00208717	1.26211	Organic compounds	Organic nitrogen compounds	Amines
neg_1525	13,14-dihydro-15(R)-Prostaglandin E1	metab_5307	-	B(i)	-	355.25	6.2661	neg	M-H	C20H36O5	33	0	1.27633	-	0.0173437	1.87516	up	0.907012	0.00124268	1.30563	others	others	others
pos_1614	8-Hydroxy-7-methylguanine	metab_660	HMDB0006037	B(ii)	-	220.024	3.4973	pos	M+K	C6H7N5O2	0	51.8	5.39854	1688-85-3	0.237225	1.87942	up	0.91029	0.00311556	1.28501	Organic compounds	Organoheterocyclic compounds	Purines and purine derivatives
neg_2661	(+/-)-Ibuprofen	metab_6542	-	B(i)	-	205.123	6.1528	neg	M-H	C13H18O2	45.5	0	-1.23846	-	0.0458434	1.87946	up	0.910319	0.0111489	1.16238	others	others	others
pos_4217	4-Guanidinobutanoic Acid	metab_3461	HMDB0031842;HMDB0003464;MJDBOTE0001114	B(i)	C01035	146.092	1.0515	pos	M+H	C5H11N3O2	60.2	0	-0.151006	500-65-2;463-00-3	0.0402035	1.87988	up	0.910642	0.00743886	1.2508	Organic compounds	Phenylpropanoids and polyketides	others
neg_394	18R-hydroxy-5Z,8Z,11Z,14Z,16E-eicosapentaenoic acid	metab_7907	HMDB0062222;LMFA03070025	B(ii)	C18177	317.212	6.3947	neg	M-H2O-H, M-H	C20H30O3	0	64.5	0.653513	-	0.0492384	1.88423	up	0.913973	0.00174766	1.27534	Organic compounds	Lipids and lipid-like molecules	Eicosanoids
pos_578	PE(P-16:0/0:0)	metab_4265	LMGP02070001	B(i)	-	438.298	6.8866	pos	M+H, M+Na	C21H44NO6P	50.5	0	-0.861368	-	0.154226	1.88497	up	0.914542	0.0197733	1.06633	Organic compounds	Lipids and lipid-like molecules	Glycerophosphoethanolamines
neg_1577	Cannabigerolate	metab_5362	HMDB0304284	B(ii)	C20406	405.227	6.3627	neg	M+FA-H	C22H32O4	0	39.5	-3.40305	25555-57-1	0.0741862	1.88953	up	0.918031	0.00258761	1.2574	Organic compounds	Benzenoids	Benzoic acids and derivatives
neg_446	3-Methyl-5-pentyl-2-furanundecanoic acid	metab_7965	HMDB0031005;LMFA01150013	B(ii)	-	381.265	6.2901	neg	M+Cl, M+FA-H	C21H36O3	0	54.5	2.4031	57818-37-8	0.0094559	1.90467	up	0.929543	0.00387462	1.21677	Organic compounds	Lipids and lipid-like molecules	Fatty acids and conjugates
pos_596	Gallopamil	metab_4285	HMDB0252599	B(ii)	C13764	502.327	7.2027	pos	M+H-2H2O, M+NH4	C28H40N2O5	0	52	-2.17807	16662-47-8	0.184519	1.90533	up	0.930037	0.014849	1.09548	Organic compounds	Benzenoids	Phenylbutylamines
pos_2016	Mulberrofuran A	metab_1093	HMDB0033656	B(ii)	C08846	410.236	6.4307	pos	M+NH4	C25H28O4	0	43.4	7.92576	68978-04-1	0.226217	1.90555	up	0.930206	0.0148995	1.1915	Organic compounds	Phenylpropanoids and polyketides	others
pos_3621	Amotosalen	metab_2827	HMDB0248350	B(ii)	-	319.165	4.1129	pos	M+NH4	C17H19NO4	0	39.2	-1.08988	-	0.0920187	1.90994	up	0.933524	0.0447026	1.14083	Organic compounds	Phenylpropanoids and polyketides	Furanocoumarins
neg_523	Shikimic Acid	metab_8051	HMDB0003070;MJDBOTE0000801	B(i)	C00493	173.045	2.1304	neg	M-H, M+FA-H	C7H10O5	57.3	0	-2.97887	138-59-0	0.0347062	1.91774	up	0.939404	0.00118086	1.27284	Organic compounds	Organic oxygen compounds	Alcohols and polyols
neg_1040	9h-Purin-9-amine	metab_4800	HMDB0247703	B(ii)	-	134.047	1.0611	neg	M-H	C5H5N5	0	35.5	-5.53758	-	0.022225	1.91989	up	0.941023	0.0292232	1.0303	Organic compounds	Organoheterocyclic compounds	Purines and purine derivatives
neg_451	Umbelliprenin	metab_7971	HMDB0030597	B(ii)	-	387.194	6.2414	neg	M+Na-2H, 2M+FA-H	C24H30O3	0	39	-0.339539	23838-17-7	0.0988848	1.92009	up	0.941174	0.00149247	1.26651	Organic compounds	Lipids and lipid-like molecules	Terpene lactones
neg_2201	LysoPE(0:0/20:0)	metab_6041	HMDB0011481	B(ii)	-	490.331	6.8666	neg	M-H2O-H	C25H52NO7P	0	54.6	0.996493	-	0.0517616	1.92305	up	0.943393	0.0266488	1.0314	Organic compounds	Lipids and lipid-like molecules	Glycerophosphoethanolamines
pos_4207	3h-Adrenaline	metab_3450	HMDB0246263	B(ii)	-	203.139	1.0671	pos	M+NH4	C9H15NO3	0	40.9	0.905372	-	0.0833031	1.92576	up	0.945431	3.98315e-05	1.31156	Organic compounds	Organic oxygen compounds	Alcohols and polyols
pos_3865	L-Felinine	metab_3085	HMDB0245004	B(ii)	-	208.1	2.7515	pos	M+H	C8H17NO3S	0	42	0.321053	-	0.25333	1.93506	up	0.952378	0.00911589	1.23763	Organic compounds	Organic acids and derivatives	Amino acids, peptides, and analogues
neg_1771	PE(18:0/0:0)	metab_5572	LMGP02050001	B(i)	-	480.31	6.7791	neg	M-H	C23H48NO7P	94.4	0	0.919627	-	0.0791577	1.946	up	0.960512	0.00403565	1.19145	Organic compounds	Lipids and lipid-like molecules	Glycerophosphoethanolamines
pos_1816	6-Dehydrotestosterone glucuronide	metab_877	HMDB0010337	B(ii)	C00178	463.23	5.9847	pos	M+H	C25H34O8	0	81.2	-6.63845	-	0.130155	1.94673	up	0.961049	0.0066517	1.15692	Organic compounds	Organoheterocyclic compounds	Pyrimidines and pyrimidine derivatives
neg_2467	Strophanthidin	metab_6327	HMDB0258516;LMST01120005	B(ii)	C19988	385.2	6.3867	neg	M-H2O-H	C23H32O6	0	57.1	-4.87528	66-28-4	0.0570056	1.94998	up	0.963456	0.00225036	1.28062	Organic compounds	Lipids and lipid-like molecules	Steroid lactones
pos_742	Phe-Phe-Pro-Arg	metab_4448	HMDB0304807	B(ii)	-	566.309	6.1471	pos	M+H, M+Na	C29H39N7O5	0	58	0.0889933	-	0.10753	1.95702	up	0.968655	0.000857778	1.30125	Organic compounds	Organic acids and derivatives	Amino acids, peptides, and analogues
neg_1380	2-Propyl-2,4-pentadienoic acid	metab_5148	PW_C040569;HMDB0060682	B(ii)	C16656	185.082	5.882	neg	M+FA-H	C8H12O2	0	49.1	-3.11865	72010-18-5	0.0706177	1.95807	up	0.969433	0.000195374	1.30619	Organic compounds	Lipids and lipid-like molecules	Fatty acids and conjugates
neg_2719	DG(2:0/0:0/PGE2)	metab_6605	HMDB0296905	B(ii)	-	513.271	6.0641	neg	M+FA-H	C25H40O8	0	57.3	0.468956	-	0.0401895	1.95982	up	0.970718	0.00312338	1.21648	others	others	others
pos_1151	N-Methyl-L-Threonine	metab_170	-	B(i)	-	116.071	0.7209	pos	M+H-H2O	C5H11NO3	67.5	0	1.74416	-	0.0260996	1.962	up	0.972323	9.69379e-06	1.32209	others	others	others
neg_2195	LysoPE(P-18:0/0:0)	metab_6033	HMDB0240598	B(ii)	-	464.315	6.8742	neg	M-H	C23H48NO6P	0	71.7	0.560239	174062-73-8	0.0610331	1.9697	up	0.977979	0.0171284	1.07982	Organic compounds	Lipids and lipid-like molecules	Glycerophosphoethanolamines
pos_4134	1-Propanethiol	metab_3371	HMDB0034238	B(ii)	C08390	118.069	1.2849	pos	M+ACN+H	C3H8S	0	36.7	3.20357	107-03-9	0.0582986	1.97526	up	0.98204	5.00171e-05	1.31952	Organic compounds	Organosulfur compounds	Alkylthiols
neg_1758	Heptadecanoyl carnitine	metab_5557	HMDB0006210;LMFA07070067	B(ii)	-	450.299	6.7632	neg	M+K-2H	C24H47NO4	0	35.7	0.728755	106182-29-0	0.0549007	1.97603	up	0.982601	0.0146725	1.0866	Organic compounds	Lipids and lipid-like molecules	Fatty acid esters
pos_2276	Cis-Uvariamicin IV	metab_1367	HMDB0034560	B(ii)	-	656.528	7.0638	pos	M+ACN+Na	C37H68O5	0	39	9.37213	205439-37-8	0.153972	1.98247	up	0.987298	0.00346561	1.22128	Organic compounds	Lipids and lipid-like molecules	Fatty alcohols
pos_140	LysoPE(18:0/0:0)	metab_436	HMDB0011130	B(ii)	-	482.324	6.9943	pos	M+H, M+2Na-H, M+Na	C23H48NO7P	0	56.7	0.279048	69747-55-3	0.0701526	1.99451	up	0.996037	0.0014631	1.26014	Organic compounds	Lipids and lipid-like molecules	Glycerophosphoethanolamines
neg_317	Senkyunolide I	metab_7074	HMDB0258236	B(ii)	-	205.087	5.4181	neg	M-H2O-H, M-H	C12H16O4	0	32	-1.37823	-	0.053239	1.99686	up	0.997731	0.00255106	1.21373	Organic compounds	Organoheterocyclic compounds	others
pos_4144	(R)-2,3-Dihydroxy-3-methylvalerate	metab_3382	HMDB0012140	B(ii)	C06007	190.107	1.2538	pos	M+ACN+H	C6H12O4	0	40.1	-0.429594	562-43-6	0.0192334	1.99764	up	0.998294	0.0231975	1.17386	Organic compounds	Lipids and lipid-like molecules	Fatty acids and conjugates
pos_153	(+/-)12-HpETE	metab_570	-	B(i)	-	359.219	6.4229	pos	M+H-H2O, M+Na, M+H-2H2O	C20H32O4	35.8	0	-1.53131	-	0.0295152	2.00645	up	1.00464	0.0214527	1.20828	others	others	others
pos_462	Cascarillin	metab_3903	HMDB0036836	B(ii)	C09071	391.209	6.1471	pos	M+H-H2O, M+Na	C22H32O7	0	36.8	-6.51065	10118-56-6	0.10257	2.00969	up	1.00697	0.0105755	1.14052	Organic compounds	Lipids and lipid-like molecules	Diterpenoids
pos_4040	Glutamine-betaxanthin	metab_3267	HMDB0304684	B(ii)	C08568	322.106	1.9969	pos	M+H-H2O	C14H17N3O7	0	65.9	8.85466	-	0.0753066	2.01533	up	1.01102	0.0370968	1.1317	Organic compounds	Organic acids and derivatives	Amino acids, peptides, and analogues
neg_365	Dhv-PGE2	metab_7591	HMDB0251112	B(ii)	-	377.234	6.2414	neg	M-H, M+Na-2H	C22H34O5	0	72.4	0.840156	-	0.0323465	2.01887	up	1.01355	0.00172279	1.25425	Organic compounds	Lipids and lipid-like molecules	Eicosanoids
pos_2968	11,12-Epoxyeicosatrienoic acid	metab_2124	LMFA03090011;PW_C002170;HMDB0244445;HMDB0004673	B(ii)	C14770	365.206	6.6006	pos	M+2Na-H	C20H32O3	0	75.2	-0.0863283	123931-40-8;81276-02-0	0.0735042	2.02741	up	1.01964	0.0357852	1.10683	Organic compounds	Lipids and lipid-like molecules	Eicosanoids
neg_2281	PE(17:0/0:0)	metab_6125	HMDB0061691;LMGP02050030	B(i)	-	466.294	6.6754	neg	M-H	C22H46NO7P	93.9	0	0.480894	-	0.114417	2.05799	up	1.04123	0.00670471	1.20853	Organic compounds	Lipids and lipid-like molecules	Glycerophosphoethanolamines
neg_1498	(Z)-2-Octylpent-2-Enedioic Acid	metab_5277	-	B(i)	-	241.145	6.2255	neg	M-H	C13H22O4	57.2	0	0.203961	-	0.0567705	2.06226	up	1.04423	0.00269283	1.24873	others	others	others
pos_1915	Methysergide	metab_983	HMDB0014392	B(ii)	C07199	417.224	6.2393	pos	M+ACN+Na	C21H27N3O2	0	47.2	-4.60479	361-37-5	0.0708004	2.06895	up	1.0489	0.00863224	1.173	Organic compounds	Alkaloids and derivatives	Lysergic acids and derivatives
pos_4782	Caldine	metab_4080	HMDB0011634	B(i)	C03375	132.15	0.5237	pos	M+H	C6H17N3	59.3	0	0.40797	56-18-8	0.114128	2.07155	up	1.05071	0.0207788	1.17986	Organic compounds	Organic nitrogen compounds	Amines
neg_2656	Cnidilide	metab_6536	HMDB0302259	B(ii)	C16937	239.129	6.1608	neg	M+FA-H	C12H18O2	0	39	0.285997	648002	0.0233258	2.08124	up	1.05744	0.00836943	1.25079	Organic compounds	Organoheterocyclic compounds	others
pos_656	LysoPC(18:1(11Z)/0:0)	metab_4352	HMDB0010385	B(ii)	C04230	522.355	6.7941	pos	M+H, M+Na	C26H52NO7P	0	89.2	-0.382814	-	0.0579121	2.0921	up	1.06495	0.00224487	1.28692	Organic compounds	Lipids and lipid-like molecules	Glycerophosphocholines
neg_3246	Oxoglutaric acid	metab_7156	HMDB0000208;PW_C000134	B(i)	C00026	145.013	1.0611	neg	M-H	C5H6O5	46.7	0	-5.04189	328-50-7	0.0408157	2.09515	up	1.06705	0.0069736	1.27985	Organic compounds	Organic acids and derivatives	Gamma-keto acids and derivatives
neg_1485	Geranic acid	metab_5264	HMDB0036103;LMFA01030784;HMDB0304369	B(ii)	C16461	395.245	6.1935	neg	2M+Hac-H	C10H16O2	0	33.7	1.88909	459-80-3	0.0484958	2.09807	up	1.06906	0.00196648	1.22761	Organic compounds	Lipids and lipid-like molecules	Monoterpenoids
pos_4620	N(6)-Methyllysine	metab_3904	HMDB0002038	B(ii)	C02728	161.129	0.5918	pos	M+H	C7H16N2O2	0	50.7	0.0686606	1188-07-4	0.0643937	2.10642	up	1.0748	0.0170683	1.17895	Organic compounds	Organic acids and derivatives	Amino acids, peptides, and analogues
neg_1711	LysoPE(20:0/0:0)	metab_5506	HMDB0011511	B(ii)	-	530.324	6.6518	neg	M+Na-2H	C25H52NO7P	0	69.3	3.23883	899445-69-3	0.161616	2.12631	up	1.08835	9.25807e-05	1.30099	Organic compounds	Lipids and lipid-like molecules	Glycerophosphoethanolamines
neg_1496	4-Hydroxyretinoic acid glucuronide	metab_5275	HMDB0061688	B(ii)	-	513.209	6.2175	neg	M+Na-2H	C26H36O9	0	37.8	-4.13363	-	0.11917	2.12969	up	1.09065	2.94245e-05	1.31448	Organic compounds	Lipids and lipid-like molecules	Terpene glycosides
pos_657	LysoPE(16:0/0:0)	metab_4353	HMDB0011503;PW_C007100	B(ii)	-	454.292	6.7941	pos	M+H, M+Na	C21H44NO7P	0	64.8	-0.93821	53862-35-4	0.0699173	2.1407	up	1.09808	0.00381249	1.28591	Organic compounds	Lipids and lipid-like molecules	Glycerophosphoethanolamines
pos_1341	Lactucin	metab_372	HMDB0035814	B(ii)	C09489	241.085	1.7154	pos	M+H-2H2O	C15H16O5	0	35.7	-4.88146	1891-29-8	0.0762696	2.1531	up	1.10641	0.00126346	1.30038	Organic compounds	Organoheterocyclic compounds	Gamma butyrolactones
pos_55	Benzanilide	metab_4234	HMDB0248973	B(i)	-	458.186	0.7132	pos	M+H, M+ACN+Na, 2M+ACN+Na	C13H11NO	80.5	0	6.14246	-	0.0956689	2.15678	up	1.10888	0.00582802	1.27757	Organic compounds	Benzenoids	Anilides
pos_2636	(13Z,16Z)-Docosadienoylcarnitine	metab_1764	LMFA07070012;HMDB0240748	B(ii)	-	518.357	7.2027	pos	M+K	C29H53NO4	0	70.3	-6.80671	-	0.0335945	2.15718	up	1.10915	0.0217767	1.01927	Organic compounds	Lipids and lipid-like molecules	Fatty acid esters
neg_2561	16,16-dimethyl-PGE2	metab_6432	LMFA03010065	B(i)	-	379.25	6.2661	neg	M-H	C22H36O5	52.1	0	1.53837	-	0.0417322	2.17261	up	1.11943	0.00279103	1.23845	others	others	others
pos_582	PC(20:5(5Z,8Z,11Z,14Z,17Z)/20:3(5Z,8Z,11Z))	metab_4270	PW_C004555;HMDB0008507	B(ii)	C00157	830.565	7.1024	pos	M+H-H2O, M+H	C48H80NO8P	0	88.7	-4.86064	-	0.515206	2.1771	up	1.1224	0.00562934	1.27229	Organic compounds	Lipids and lipid-like molecules	Glycerophosphocholines
pos_646	2-O-ethyl PAF C-16	metab_4341	-	B(i)	-	510.392	7.7102	pos	M+H, M+Na	C26H56NO6P	50.1	0	-0.32938	-	0.229631	2.21268	up	1.14579	0.023089	1.00966	others	others	others
pos_3848	Osmundalactone	metab_3068	HMDB0031303	B(ii)	-	170.081	2.8213	pos	M+ACN+H	C6H8O3	0	32.1	0.0884756	69308-39-0	0.0742175	2.22167	up	1.15165	1.38492e-05	1.31268	Organic compounds	Organoheterocyclic compounds	Pyranones and derivatives
neg_2633	9,10,13-TriHOME	metab_6512	HMDB0004710	B(ii)	C14835	329.234	6.1855	neg	M-H	C18H34O5	0	42.9	1.07348	29907-57-1	0.0268877	2.22312	up	1.15259	0.000275415	1.31502	Organic compounds	Lipids and lipid-like molecules	Fatty acids and conjugates
pos_1139	Trans-3-hydroxy-L-proline	metab_156	HMDB0059659	B(ii)	C05147	132.065	0.6908	pos	M+H	C5H9NO3	0	56.8	0.177368	-	0.075611	2.23644	up	1.16121	0.000568081	1.30671	Organic compounds	Organic acids and derivatives	Amino acids, peptides, and analogues
neg_1783	PC(18:1(9Z)e/2:0)	metab_5585	HMDB0011148	B(ii)	C04598	594.378	6.8187	neg	M+FA-H	C28H56NO7P	0	62.1	1.3236	-	0.164121	2.24773	up	1.16847	0.0140405	1.09203	Organic compounds	Lipids and lipid-like molecules	Glycerophosphocholines
neg_2313	PE(16:0/0:0)	metab_6161	LMGP02050002;HMDB0011503	B(i)	-	452.279	6.612	neg	M-H	C21H44NO7P	94.8	0	1.04666	53862-35-4	0.0181502	2.26247	up	1.1779	0.00479872	1.28057	Organic compounds	Lipids and lipid-like molecules	Glycerophosphoethanolamines
pos_2782	LysoPC(0:0/18:2(9Z,12Z))	metab_1920	HMDB0061700	B(ii)	-	502.327	6.902	pos	M+H-H2O	C26H50NO7P	0	58.1	-5.21368	27304-12-7	0.124574	2.27004	up	1.18272	0.00089737	1.24518	Organic compounds	Lipids and lipid-like molecules	Glycerophosphocholines
neg_1627	12-HETE	metab_5418	HMDB0006111;LMFA03060064;LMFA03060063;LMFA03060088;HMDB0244455;HMDB0062287	B(ii)	C14777	319.228	6.4514	neg	M-H	C20H32O3	0	75.6	0.570137	54397-83-0	0.0833365	2.27896	up	1.18838	0.00163141	1.2507	Organic compounds	Lipids and lipid-like molecules	Eicosanoids
pos_3680	5-(Diethylphosphono)-5-methyl-1-pyrroline N-Oxide	metab_2890	HMDB0251018	B(ii)	-	280.067	3.6526	pos	M+2Na-H	C9H18NO4P	0	35.7	-6.94676	-	0.476167	2.28322	up	1.19107	0.0204248	1.03428	Organic compounds	Organic acids and derivatives	Phosphonic acid diesters
neg_1679	PE(22:4/0:0)	metab_5473	-	B(i)	-	528.31	6.5633	neg	M-H	C27H48NO7P	60.2	0	0.947799	-	0.0938196	2.30932	up	1.20747	0.000219616	1.2863	Organic compounds	Lipids and lipid-like molecules	Glycerophosphoethanolamines
neg_2161	Nonadecanoylcarnitine	metab_5997	HMDB0241562	B(ii)	-	478.331	6.944	neg	M+K-2H	C26H51NO4	0	37.4	0.516135	-	0.0699228	2.31216	up	1.20924	0.0122093	1.08416	Organic compounds	Lipids and lipid-like molecules	Fatty acid esters
pos_2089	Tris(2-butoxyethyl) Phosphate	metab_1167	HMDB0259275	B(i)	C14446	399.25	6.5542	pos	M+H	C18H39O7P	43.9	0	-0.563632	78-51-3	0.0162622	2.31598	up	1.21162	0.0424839	1.19025	Organic compounds	Organic acids and derivatives	Phosphate esters
pos_576	LysoPE(0:0/20:1(11Z))	metab_4263	HMDB0011482	B(ii)	-	508.34	6.9867	pos	M+H, M+Na	C25H50NO7P	0	55	-0.364544	-	0.0570729	2.32073	up	1.21458	0.00357722	1.2847	Organic compounds	Lipids and lipid-like molecules	Glycerophosphoethanolamines
pos_581	LysoPC(20:1(11Z)/0:0)	metab_4269	HMDB0010391	B(ii)	C04230	550.386	7.0715	pos	M+H, M+Na	C28H56NO7P	0	71.9	-0.510166	-	0.0702215	2.33254	up	1.2219	0.00126458	1.22914	Organic compounds	Lipids and lipid-like molecules	Glycerophosphocholines
neg_425	17-Hydroxymethylethisterone	metab_7942	HMDB0060710	B(ii)	-	387.216	6.4514	neg	M+Cl, M+FA-H	C22H30O3	0	32.1	-5.77704	-	0.0477629	2.33719	up	1.22477	0.00453898	1.22968	Organic compounds	Lipids and lipid-like molecules	Androstane steroids
neg_2442	18-HEPE	metab_6302	HMDB0062222;HMDB0012611	B(i)	C18177	353.189	6.4107	neg	M+Cl	C20H30O3	52.1	0	0.710814	-	0.0328568	2.34876	up	1.2319	0.00344406	1.29697	Organic compounds	Lipids and lipid-like molecules	Eicosanoids
neg_2435	Mevastatin	metab_6294	HMDB0254692;MJDBOTE0001563	B(ii)	C13963	411.216	6.4187	neg	M+Na-2H	C23H34O5	0	50.5	1.28343	73573-88-3	0.0436667	2.38698	up	1.25519	0.00668189	1.23883	Organic compounds	Organoheterocyclic compounds	Delta valerolactones
neg_2399	Allylestrenol	metab_6253	HMDB0015500;LMST02030125	B(ii)	C12811	345.244	6.4674	neg	M+FA-H	C21H32O	0	66.4	0.801074	432-60-0	0.023986	2.38831	up	1.25599	0.00328051	1.17575	Organic compounds	Lipids and lipid-like molecules	Estrane steroids
neg_1350	8-Amino-7-oxononanoic acid	metab_5115	HMDB0240687;LMFA01060168	B(ii)	C01092	186.113	5.1837	neg	M-H	C9H17NO3	0	63.6	-2.39269	682799-71-9	0.0481805	2.39804	up	1.26185	0.00239477	1.29967	Organic compounds	Lipids and lipid-like molecules	Fatty acids and conjugates
neg_1594	Retinyl ester	metab_5381	HMDB0003598;PW_C001935	B(ii)	C02075	301.218	6.3947	neg	M-H	C20H30O2	0	55.5	0.91956	-	0.143028	2.42602	up	1.27859	0.00117915	1.28293	Organic compounds	Lipids and lipid-like molecules	Retinoids
neg_1764	PE(20:1/0:0)	metab_5564	-	B(i)	-	506.326	6.7711	neg	M-H	C25H50NO7P	96.2	0	0.686	-	0.0466646	2.42985	up	1.28087	0.00123772	1.28354	Organic compounds	Lipids and lipid-like molecules	Glycerophosphoethanolamines
pos_560	1-Heptadecanoylglycerophosphoethanolamine	metab_4246	HMDB0061691	B(ii)	-	468.308	6.8866	pos	M+H, M+Na	C22H46NO7P	0	61.8	-0.72507	-	0.15097	2.4537	up	1.29496	0.00557986	1.14663	Organic compounds	Lipids and lipid-like molecules	Glycerophosphoethanolamines
pos_4259	Galactosylhydroxylysine	metab_3507	HMDB0000600;HMDB0242167;HMDB0246151	B(ii)	C05547	289.139	0.9815	pos	M+H-2H2O	C12H24N2O8	0	78.2	-1.11754	32448-36-5	0.0496293	2.46081	up	1.29914	0.00281474	1.26536	Organic compounds	Organic acids and derivatives	Amino acids, peptides, and analogues
neg_2346	PE(17:1/0:0)	metab_6197	LMGP02050008	B(i)	-	464.279	6.5393	neg	M-H	C22H44NO7P	55.6	0	0.668479	-	0.0548376	2.50411	up	1.3243	0.00999631	1.25788	Organic compounds	Lipids and lipid-like molecules	Glycerophosphoethanolamines
neg_396	(+/-)20-HDoHE	metab_7909	-	B(i)	-	343.228	6.4187	neg	M-H2O-H, M-H	C22H32O3	61.8	0	0.608166	-	0.083885	2.50418	up	1.32434	0.00320617	1.24486	others	others	others
pos_342	5-Hydroxyindoleacetic acid	metab_2611	PW_C000609;HMDB0000763	B(i)	C05635	209.092	2.4956	pos	M+H, M+NH4	C10H9NO3	74.8	0	-0.444392	54-16-0	0.0239797	2.50726	up	1.32611	0.0119789	1.22681	Organic compounds	Organoheterocyclic compounds	Indolyl carboxylic acids and derivatives
neg_1287	Decadienedioic acid	metab_5045	HMDB0242172	B(ii)	-	243.088	3.9382	neg	M+FA-H	C10H14O4	0	40.2	0.262066	-	0.0501729	2.51712	up	1.33177	0.00233381	1.29558	Organic compounds	Lipids and lipid-like molecules	Fatty acids and conjugates
pos_2851	PC(P-16:0/0:0)	metab_1997	LMGP01070006;HMDB0010407	B(i)	-	502.327	6.7631	pos	M+Na	C24H50NO6P	85	0	-0.2588	-	0.199721	2.52021	up	1.33355	0.00150153	1.22488	Organic compounds	Lipids and lipid-like molecules	Glycerophosphocholines
pos_461	Schizandrin	metab_3893	HMDB0258165	B(i)	C17064	433.219	6.1393	pos	M+H, M+CH3OH+H	C24H32O7	36.2	0	-6.12134	7432-28-2	0.140087	2.52502	up	1.33629	0.00195291	1.2025	Organic compounds	Phenylpropanoids and polyketides	Hydrolyzable tannins
neg_1726	LysoPC(P-16:0/0:0)	metab_5522	HMDB0010407	B(ii)	-	524.336	6.6834	neg	M+FA-H	C24H50NO6P	0	70.2	0.962169	-	0.143475	2.53739	up	1.34334	0.00173766	1.26291	Organic compounds	Lipids and lipid-like molecules	Glycerophosphocholines
neg_2211	LysoPC(18:0/0:0)	metab_8583	HMDB0011149;HMDB0010384	B(ii)	C04317;C04230	568.363	6.8187	neg	M+FA-H	C26H54NO7P	0	80.3	1.33523	74430-89-0;19420-57-6	0.108156	2.55411	up	1.35282	0.00227241	1.21044	Organic compounds	Lipids and lipid-like molecules	Glycerophosphocholines
pos_540	LysoPE(22:4(7Z,10Z,13Z,16Z)/0:0)	metab_4224	HMDB0011523	B(ii)	-	530.323	6.7323	pos	M+H, M+Na	C27H48NO7P	0	73.2	-2.52782	-	0.0686659	2.55954	up	1.35589	0.0106409	1.24453	Organic compounds	Lipids and lipid-like molecules	Glycerophosphoethanolamines
neg_2502	12-oxo-PDA	metab_6367	HMDB0302724;HMDB0301804;LMFA02010001	B(ii)	C01226	291.197	6.3381	neg	M-H	C18H28O3	0	67.7	1.04754	85551-10-6	0.0987571	2.57241	up	1.36312	0.00268369	1.29409	Organic compounds	Lipids and lipid-like molecules	Eicosanoids
pos_577	LysoPC(P-18:1(9Z)/0:0)	metab_4264	HMDB0010408	B(ii)	C04230	506.36	6.9172	pos	M+H, M+Na	C26H52NO6P	0	77.1	-0.204778	-	0.131314	2.63458	up	1.39757	0.00229376	1.18326	Organic compounds	Lipids and lipid-like molecules	Glycerophosphocholines
neg_2219	N(4)-Oleylcytosine arabinoside	metab_6058	HMDB0255284	B(ii)	-	538.352	6.787	neg	M+FA-H	C27H47N3O5	0	87	4.04207	-	0.211736	2.6359	up	1.3983	0.0046561	1.13628	Organic compounds	Nucleosides, nucleotides, and analogues	others
pos_1709	Oct-5-enedioylcarnitine	metab_765	HMDB0241709	B(ii)	-	298.165	4.4652	pos	M+H-H2O	C15H25NO6	0	85.7	-0.907346	-	0.0208537	2.64626	up	1.40396	0.00799117	1.21782	Organic compounds	Lipids and lipid-like molecules	Fatty acid esters
pos_2999	Tetrahydrodeoxycortisol	metab_2155	HMDB0005972;LMST05030014	B(ii)	C14594	389.206	6.5619	pos	M+K	C21H34O4	0	54.5	-9.21465	68-60-0	0.0856644	2.66527	up	1.41428	0.00225058	1.29326	Organic compounds	Lipids and lipid-like molecules	Hydroxysteroids
pos_132	LysoPC(16:0/0:0)	metab_350	HMDB0010382	B(ii)	C04230	496.339	6.7865	pos	M+H, 2M+H, M+Na	C24H50NO7P	0	73.7	-0.745931	17364-16-8	0.0552047	2.70015	up	1.43304	2.90438e-05	1.31798	Organic compounds	Lipids and lipid-like molecules	Glycerophosphocholines
pos_579	2-Lysophosphatidylcholine	metab_4266	HMDB0258493	B(ii)	C04230	524.371	7.0793	pos	M+H, M+Na	C26H54NO7P	0	69.7	-0.363307	-	0.0602104	2.71296	up	1.43987	0.000560011	1.24722	Organic compounds	Lipids and lipid-like molecules	Glycerophosphocholines
pos_588	LysoPC(P-18:0/0:0)	metab_4276	HMDB0013122	B(ii)	C04230	508.376	7.1717	pos	M+H, M+Na	C26H54NO6P	0	74.8	-0.387845	-	0.0145727	2.71625	up	1.44162	0.00237762	1.17883	Organic compounds	Lipids and lipid-like molecules	Glycerophosphocholines
pos_3823	Iminodiacetic acid	metab_3043	HMDB0011753	B(ii)	C19911	267.084	2.9073	pos	2M+H	C4H7NO4	0	45.3	4.96059	142-73-4	0.0905324	2.73364	up	1.45082	0.00452903	1.2944	Organic compounds	Organic acids and derivatives	Amino acids, peptides, and analogues
pos_26	KAPA	metab_1723	HMDB0240687	B(i)	C01092	188.128	4.7076	pos	M+H, M+2Na-H, M+Na, M+H-H2O	C9H17NO3	58.9	0	-0.263213	682799-71-9	0.031747	2.74049	up	1.45443	0.00606384	1.29194	Organic compounds	Lipids and lipid-like molecules	Fatty acids and conjugates
pos_2118	Cer(d18:2(4E,14Z)/20:5(7Z,9Z,11E,13E,17Z)-3OH(5,6,15))	metab_1199	HMDB0290080	B(ii)	-	630.478	6.6084	pos	M+H	C38H63NO6	0	38	8.45316	-	0.0153533	2.77213	up	1.47099	0.0206977	1.22003	others	others	others
neg_2827	Trans-1,2-Dihydrobenzene-1,2-diol	metab_6723	HMDB0001164	B(ii)	C04221	269.103	4.9065	neg	2M+FA-H	C6H8O2	0	38.3	1.23443	103302-38-1	0.0739488	2.82663	up	1.49908	0.00288813	1.24924	Organic compounds	Organic oxygen compounds	Alcohols and polyols
pos_1623	(5R)-5-Hydroxyhexanoylcarnitine	metab_670	HMDB0241666	B(ii)	-	276.18	3.5826	pos	M+H	C13H25NO5	0	59.9	-0.808474	-	0.0920795	2.82695	up	1.49925	0.0217454	1.04156	Organic compounds	Lipids and lipid-like molecules	Fatty acid esters
pos_3411	Vanillin 3-(L-menthoxy)propane-1,2-diol acetal	metab_2603	HMDB0032553	B(ii)	-	382.258	6.0776	pos	M+NH4	C21H32O5	0	42.9	-1.47673	180964-47-0	0.112504	2.83445	up	1.50307	0.0155814	1.23595	Organic compounds	Lipids and lipid-like molecules	Monoterpenoids
pos_3361	Arenobufagin	metab_2547	HMDB0248571	B(ii)	C20035	449.251	6.1626	pos	M+CH3OH+H	C24H32O6	0	41	-5.09768	464-74-4	0.123759	2.85401	up	1.51299	0.000213682	1.29891	Organic compounds	Lipids and lipid-like molecules	Steroid lactones
pos_2974	Choline Phosphate	metab_2129	HMDB0001565	B(i)	C00588	184.073	6.5928	pos	M+H	C5H14NO4P	56.2	0	-0.474916	3616-04-4;107-73-3	0.022369	2.9159	up	1.54394	0.00188532	1.25234	Organic compounds	Organic nitrogen compounds	Quaternary ammonium salts
pos_1730	10-Hydroxydecanoic acid	metab_788	HMDB0244272	B(ii)	C02774	230.175	4.7076	pos	M+ACN+H	C10H20O3	0	48	-0.595309	1679-53-4	0.0410496	3.00616	up	1.58792	0.00479374	1.29775	Organic compounds	Organic acids and derivatives	Medium-chain hydroxy acids and derivatives
neg_2814	4-[(2,4-Dihydroxy-3,3-dimethylbutanoyl)amino]butanoic acid	metab_6709	HMDB0246316	B(ii)	-	254.101	5.1917	neg	M+Na-2H	C10H19NO5	0	61.4	0.613248	-	0.141737	3.05652	up	1.61189	0.0020908	1.29433	Organic compounds	Organic acids and derivatives	Amino acids, peptides, and analogues
neg_507	Leukotriene C5	metab_8033	HMDB0012993	B(ii)	-	622.282	6.1207	neg	M-H, M+Na-2H	C30H45N3O9S	0	65.6	1.90265	75207-09-9	0.0325501	3.10779	up	1.63589	0.00662586	1.26968	Organic compounds	Organic acids and derivatives	Amino acids, peptides, and analogues
pos_1438	L-Kynurenine	metab_474	HMDB0000684;PW_C000538	B(ii)	C00328	231.074	2.4956	pos	M+Na	C10H12N2O3	0	39.7	-0.445881	2922-83-0	0.0498559	3.12544	up	1.64406	0.00809831	1.23253	Organic compounds	Organic oxygen compounds	Carbonyl compounds
pos_2803	LysoPC(20:2(11Z,14Z)/0:0)	metab_1944	HMDB0010392	B(ii)	C04230	548.37	6.8556	pos	M+H	C28H54NO7P	0	84	-0.965406	-	0.104497	3.21914	up	1.68668	0.00115881	1.24762	Organic compounds	Lipids and lipid-like molecules	Glycerophosphocholines
pos_538	LysoPC(15:0/0:0)	metab_4221	HMDB0010381;HMDB0010375	B(ii)	C04230	482.324	6.6933	pos	M+H, M+Na	C23H48NO7P	0	63	-0.780799	-	0.0527908	3.31216	up	1.72777	0.00653603	1.28238	Organic compounds	Lipids and lipid-like molecules	Glycerophosphocholines
pos_2157	Rishitin	metab_1239	HMDB0035593;HMDB0302980	B(ii)	C09715	508.339	6.7089	pos	2M+ACN+Na	C14H22O2	0	62.8	-0.539753	18178-54-6	0.061242	3.32936	up	1.73524	0.00810313	1.2773	Organic compounds	Organic oxygen compounds	Alcohols and polyols
pos_564	LysoPE(22:1(13Z)/0:0)	metab_4250	HMDB0011521	B(ii)	-	536.37	6.9248	pos	M+H, M+Na	C27H54NO7P	0	62.7	-1.14974	-	0.150197	3.45558	up	1.78893	0.000255776	1.28011	Organic compounds	Lipids and lipid-like molecules	Glycerophosphoethanolamines
neg_2650	Leukotriene C4	metab_6530	LMFA03020003;HMDB0005095;PW_C000933;HMDB0001198	B(ii)	C02166	624.297	6.1688	neg	M-H	C30H47N3O9S	0	37.8	1.25388	72025-60-6;74841-69-3	0.0866105	3.5396	up	1.82359	0.0156388	1.26427	Organic compounds	Organic acids and derivatives	Amino acids, peptides, and analogues
neg_2225	1-Nonadecanoyl-glycero-3-phosphoethanolamine	metab_6065	LMGP02050028;HMDB0243971	B(ii)	-	476.315	6.7791	neg	M-H2O-H	C24H50NO7P	0	92.9	0.566042	-	0.139243	3.55733	up	1.83079	0.00340691	1.13314	Organic compounds	Lipids and lipid-like molecules	Glycerophosphoethanolamines
pos_3360	(9Z)-12-Hydroxyoctadec-9-enoylcarnitine	metab_2546	HMDB0241536	B(ii)	-	464.337	6.1626	pos	M+Na	C25H47NO5	0	37.7	4.58609	-	0.156504	3.68445	up	1.88145	0.0345698	1.22551	Organic compounds	Lipids and lipid-like molecules	Fatty acid esters
pos_1534	Octa-2,6-dienedioylcarnitine	metab_575	HMDB0241730	B(ii)	-	296.149	2.9627	pos	M+H-H2O	C15H23NO6	0	30.8	-0.917751	-	0.043889	4.09148	up	2.03262	0.00427641	1.27138	Organic compounds	Lipids and lipid-like molecules	Fatty acid esters
pos_103	Dihydrocapsaicin	metab_35	HMDB0038457;LMFA08020318;MJDBOTE0001228	B(ii)	C16952	325.248	6.0698	pos	M+H, M+NH4, M+H-H2O	C18H29NO3	0	33	-1.21622	19408-84-5	0.0293205	4.11677	up	2.04151	0.00224749	1.30086	Organic compounds	Benzenoids	Methoxyphenols
pos_3108	MG(18:3(10,12,15)-OH(9)/0:0/0:0)	metab_2274	HMDB0260507	B(ii)	-	391.245	6.4462	pos	M+Na	C21H36O5	0	45.5	-1.07714	-	0.0411183	4.19208	up	2.06767	0.00902702	1.28719	others	others	others
neg_1285	Tranexamic Acid	metab_5044	HMDB0014447;PW_C008836;MJDBOTE0000780	B(ii)	C12535	202.108	3.8862	neg	M+FA-H	C8H15NO2	0	57.8	-2.27971	1197-18-8	0.0534752	4.32782	up	2.11364	0.00220108	1.3103	Organic compounds	Organic acids and derivatives	Amino acids, peptides, and analogues
pos_1249	2-Fluoroamphetamine	metab_274	HMDB0245131;HMDB0246424	B(ii)	-	136.091	1.0671	pos	M+H-H2O	C9H12FN	0	68.5	-5.42556	-	0.0621975	4.41429	up	2.14218	0.00218897	1.07561	Organic compounds	Benzenoids	Phenethylamines
pos_713	Adenosine, 8-(butylamino)-N-cyclopentyl-	metab_4416	HMDB0258096	B(ii)	-	389.23	6.4229	pos	M+H-H2O, M+H	C19H30N6O4	0	40.8	0.0903359	-	0.110095	4.57118	up	2.19257	0.0401442	1.2404	Organic compounds	Nucleosides, nucleotides, and analogues	others
neg_325	(6E,9E)-Tetradeca-6,9-dienedioylcarnitine	metab_7160	HMDB0241392	B(ii)	-	434.197	5.9314	neg	M-H2O-H, M+K-2H	C21H35NO6	0	62.3	5.02441	-	0.058655	4.62487	up	2.20941	0.0134956	1.28591	Organic compounds	Lipids and lipid-like molecules	Fatty acid esters
neg_2794	(2E,4Z,10Z)-Tetradeca-2,4,10-trienedioylcarnitine	metab_6686	HMDB0241419	B(ii)	-	432.181	5.6582	neg	M+K-2H	C21H33NO6	0	44.7	5.04158	-	0.0427228	4.90304	up	2.29368	0.00425309	1.30385	Organic compounds	Lipids and lipid-like molecules	Fatty acid esters
pos_2686	Cer(d17:1/22:6(4Z,8Z,10Z,13Z,16Z,19Z)-OH(7))	metab_1816	HMDB0289928	B(ii)	-	612.504	7.0946	pos	M+H	C39H65NO4	0	46.4	8.88018	-	0.146584	5.12896	up	2.35867	0.000604756	1.27857	others	others	others
pos_3518	3b,8b-Dihydroxy-6b-(3-chloro-2-hydroxy-2-methylbutanoyloxy)-7(11)-eremophilen-12,8-olide	metab_2713	HMDB0036524	B(ii)	-	434.195	5.2457	pos	M+NH4	C20H29ClO7	0	46.9	3.07802	264607-21-8	0.0273134	5.42636	up	2.43998	0.00558514	1.2866	Organic compounds	Lipids and lipid-like molecules	Terpene lactones
pos_2162	Chenodeoxycholylcitrulline	metab_1245	HMDB0242404	B(ii)	-	572.371	6.7323	pos	M+Na	C30H51N3O6	0	63.2	6.92469	-	0.0623762	6.84529	up	2.77511	0.0216391	1.25457	others	others	others
pos_2721	Metoprolol	metab_1856	PW_C001291;HMDB0001932;MJDBOTE0001765	B(ii)	C07202	576.402	6.9943	pos	2M+ACN+H	C15H25NO3	0	47.2	2.11553	37350-58-6;51384-51-1	0.142129	7.39154	up	2.88587	0.00276793	1.19495	Organic compounds	Benzenoids	Tyrosols and derivatives
neg_2769	9'-Carboxy-gamma-chromanol	metab_6658	HMDB0012868	B(ii)	-	357.24	5.9239	neg	M-H2O-H	C23H36O4	0	43.5	-9.61225	1215088-64-4	0.105961	7.70298	up	2.94542	0.0133004	1.29901	Organic compounds	Organoheterocyclic compounds	1-benzopyrans
pos_3808	5-Methoxyindoleacetate	metab_3026	PW_C002060;HMDB0004096	B(ii)	C05660	238.107	2.9783	pos	M+CH3OH+H	C11H11NO3	0	42.1	-0.412035	3471-31-6	0.108432	8.69841	up	3.12075	0.013553	1.27039	Organic compounds	Organoheterocyclic compounds	Indolyl carboxylic acids and derivatives
pos_3596	Cycloate	metab_2799	HMDB0250636	B(ii)	C18780	260.107	4.2851	pos	M+2Na-H	C11H21NOS	0	52.3	7.85238	1134-23-2	0.281534	10.6785	up	3.41664	8.06416e-06	1.3209	Organic compounds	Organosulfur compounds	Thiocarbamic acid derivatives
pos_3809	XI-Dihydro-2-methyl-3(2H)-thiophenone	metab_3027	HMDB0038556	B(ii)	-	134.063	2.9783	pos	M+NH4	C5H8OS	0	30.8	-0.956502	-	0.0461343	10.8213	up	3.43581	0.00367335	1.30064	Organic compounds	Organoheterocyclic compounds	others
neg_3051	Sinapoyltyramine	metab_6951	HMDB0304487	B(ii)	-	364.119	2.1304	neg	M+Na-2H	C19H21NO5	0	44.6	6.64343	-	0.025259	11.7916	up	3.55969	0.0319622	1.28039	Organic compounds	Phenylpropanoids and polyketides	Hydroxycinnamic acids and derivatives
pos_3475	3-O-Demethylfortimicin A	metab_2668	HMDB0245956	B(ii)	-	436.211	5.853	pos	M+2Na-H	C16H33N5O6	0	42.8	-8.7834	-	0.0534839	12.7442	up	3.67177	0.00635699	1.31337	Organic compounds	Organic oxygen compounds	Carbohydrates and carbohydrate conjugates
neg_3088	1-Heptanesulfonic acid	metab_6987	HMDB0243886	B(ii)	-	359.158	1.9607	neg	2M-H	C7H16O3S	0	51.9	2.17463	-	0.0772282	18.2002	up	4.18589	1.44751e-05	1.31003	Organic compounds	Organic acids and derivatives	Organosulfonic acids and derivatives
neg_3210	N-Acetyl-DL-Aspartic Acid	metab_7119	-	B(i)	-	174.04	1.2041	neg	M-H	C6H9NO5	30.5	0	-2.48078	-	0.439468	22.0066	up	4.45986	0.000538819	1.04337	others	others	others
pos_4047	2-hydroxymethylolanzapine	metab_3274	HMDB0060987	B(ii)	-	361.171	1.9268	pos	M+CH3OH+H	C17H20N4OS	0	40.5	6.55287	-	0.0415335	24.6762	up	4.62505	3.51503e-05	1.29275	Organic compounds	Benzenoids	Benzenesulfonamides
pos_3814	3-OxoUndecanoyl-CoA	metab_3033	HMDB0301002	B(ii)	-	550.206	2.9548	pos	M+ACN+H	C19H34N5O6Se	0	71.9	9.68583	-	0.134348	28.1838	up	4.8168	0.00752663	1.30069	Organic compounds	Organic acids and derivatives	Amino acids, peptides, and analogues
pos_4255	D-Kynurenine	metab_3503	HMDB0250769	B(ii)	C01718	226.119	0.9893	pos	M+NH4	C10H12N2O3	0	37.5	-0.43762	-	0.020071	28.6733	up	4.84163	0.00856423	1.15746	Organic compounds	Organic oxygen compounds	Carbonyl compounds
neg_2956	N-Lactoylphenylalanine	metab_6858	HMDB0062175	B(ii)	-	236.093	3.5378	neg	M-H	C12H15NO4	0	73.9	-0.354132	183241-73-8	0.190453	37.0113	up	5.2099	0.00413028	1.30895	Organic compounds	Organic acids and derivatives	Amino acids, peptides, and analogues
pos_1393	(D-Pen2,D-Pen5)-Enkephalin	metab_428	HMDB0251605	B(ii)	-	684.196	2.097	pos	M+K	C30H39N5O7S2	0	65.8	6.26983	-	1.73205	137.45	up	7.10277	1.9733e-08	1.10604	Organic compounds	Organic acids and derivatives	Amino acids, peptides, and analogues
