# Supplementary material for: The Effect of Heat Stress on Sensory Properties of Fresh Oysters: A Comprehensive Study Using E-Nose, E-Tongue, Sensory Evaluation, HS–SPME–GC–MS, LC–MS, and Transcriptomics
Source: Foods. 2024 Jun 25;13(13):2004. doi: 10.3390/foods13132004 (PMC11241022; doi:10.3390/foods13132004)
Supplement: Supplementary file 1 [file foods-13-02004-s001.zip › Table S3 The profiles of the volatile flavor compounds in HS and NTgroups.xlsx]

## Sheet: Sheet1
Table S3 The profiles of the volatile flavor compounds in HS and NT groups
Volatile compounds of HS groups					Volatile compounds of NT groups
Compounds	Formula	CAS	Area	Relative content(%)	Compounds	Formula	CAS	Area	Relative content(%)
2-Propenoic acid, 3-[4-(acetyloxy)-3-methoxyphenyl]-, methyl ester	C13H14O5	149599	29190.2	0.261925	cis-3-Hexenyl iso-butyrate	C10H18O2	41519-23-7	2.80184e+06	20.8196
1,2,4-Benzenetricarboxylic acid, 1,2-dimethyl ester	C11H10O6	54699-35-3	189982	1.70472	3,4-Dimethyl-2-(3-methyl-butyryl)-benzoic acid, methyl ester	C15H20O3	71940-29-9	107766	0.800779
2-Butenoic acid, methyl ester, (E)-	C5H8O2	623-43-8	26822.2	0.240677	3-n-Propyl-2,4-pentanedione	C8H14O2	1540-35-8	53383.6	0.396678
Pentanoic acid, 5-hydroxy-, 2,4-di-t-butylphenyl esters	C19H30O3	166273-38-7	129153	1.1589	3,4-Hexanedione	C6H10O2	4437-51-8	19704.9	0.146421
Dehydromevalonic lactone	C6H8O2	2381-87-5	336360	3.01817	2-Hexanone, 3-methyl-4-methylene-	C8H14O	20690-71-5	3.12777e+06	23.2415
3(2H)-Benzofuranone, 6-methoxy-2-[(2-methoxyphenyl)methylene]-, (E)-	C17H14O4	77764-83-1	17825.4	0.159949	1,5-Cyclooctadien-4-one	C8H10O	1460-21-5	16317.5	0.12125
5-Hydroxy-7-methoxy-2-methyl-3-phenyl-4-chromenone	C17H14O4	55927-39-4	2529.84	0.0227004	Dibenzo(a,c)fluoren-13-one	C21H12O	63041-47-4	13002.8	0.0966199
Benzene, 1-methyl-4-(4-methyl-4-pentenyl)-	C13H18	74672-08-5	8038.07	0.072126	Bicyclo[2.2.1]heptan-2-one, 4,7,7-trimethyl-, (1S)-	C10H16O	10292-98-5	11947.2	0.0887764
Benzene, [1-(1,1-dimethylethyl)-3,3-dimethylbutyl]-	C16H26	40544-18-1	21294.5	0.191076	1,3-Dioxepane, 5-methyl-2-pentadecyl-	C21H42O2	56599-34-9	537089	3.99095
Nonane, 4-methyl-	C10H22	17301-94-9	31320.7	0.281042	1,3,7-Octatriene	C8H12	1002-35-3	103853	0.771705
2,3,4,5-Tetramethylbenzoic acid	C11H14O2	2529-39-7	11362.4	0.101956	1-cyclobutylcyclobutene	C8H12	58372-37-5	23851.5	0.177234
3,4-Dimethoxycinnamic acid	C11H12O4	2316-26-9	20287.9	0.182045	Pentanoic acid, 2-methyl-, anhydride	C12H22O3	63169-61-9	5878.78	0.0436835
Benzoic acid, 2-hydroxy-6-methyl-	C8H8O3	567-61-3	36587.6	0.328303	Benzoic acid, 2-methyl-, (2-methylphenyl)methyl ester	C16H16O2	55133-99-8	10674.6	0.0793195
Isophthalaldehyde	C8H6O2	626-19-7	19252	0.17275	1,3,5-Trioxane	C3H6O3	110-88-3	21370.7	0.1588
Lilac aldehyde D	C10H16O2	53447-47-5	213442	1.91523	Benzaldehyde, 2,5-dimethyl-	C9H10O	5779-94-2	122724	0.911929
Hydrastine	C21H21NO6	118-08-1	9544.06	0.0856394	Lilac aldehyde D	C10H16O2	53447-47-5	600703	4.46365
Pyrazol-5(4H)-one, 3-(4-methoxyphenyl)-	C10H10N2O2	1578-89-8	13357	0.119853	Indolizine, 2-(4-methylphenyl)-	C15H13N	7496-81-3	12739.2	0.0946611
2,6-Diaminopurine	C5H6N6	1904-98-9	8115.26	0.0728187	7,8-Dimethoxy-2-methyl-1-(4'-hydroxybenzyl)-1,2,3,4-tetrahydroisoquinoline	C19H23NO3	19626-16-5	18242.7	0.135556
(S)-(+)-Alpha-methyl-4-nitrobenzylamine	C8H10N2O2	4187-53-5	61848.5	0.55497	2-Amino-5-methylbenzoic acid	C8H9NO2	2941-78-8	273681	2.03364
2-Amino-5-methylbenzoic acid	C8H9NO2	2941-78-8	225051	2.0194	4-Ethyl-acridan	C15H15N	65753-72-2	37367.4	0.277666
Propane, 2-methyl-2-nitro-	C4H9NO2	594-70-7	169668	1.52244	m-Nitrobenzaldehyde dimethylhydrazone	C9H11N3O2	32787-76-1	16626.1	0.123543
1-[(1-Oxo-2-propenyl)oxy]-2,5-pyrrolidinedione	C7H7NO4	38862-24-7	2.567e+06	23.0338	Furfurylmethylamphetamine	C15H19NO	13445-60-8	224495	1.66816
Propane-1,3-diamine, 2-t-butyl-	C7H18N2	56041-82-8	758295	6.80422	N-(9-Anthrylmethylene)aniline	C21H15N	796-34-9	12258.4	0.0910884
1H-Pyrazole, 4,5-dihydro-5-propyl-	C6H12N2	75011-90-4	654780	5.87538	5,7-Dimethylpyrimido[4,5-E]-1,2,4-triazine-6,8(5H,7H)-dione	C7H7N5O2	16044-79-4	10776.1	0.0800741
Carbazole, 2,3,6-trimethyl-	C15H15N	78787-86-7	171360	1.53762	1-Methyl-1H-1,2,4-triazole	C3H5N3	6086-21-1	284574	2.11459
7,8-Dimethoxy-2-methyl-1-(4'-hydroxybenzyl)-1,2,3,4-tetrahydroisoquinoline	C19H23NO3	19626-16-5	27493.1	0.246697	Propane, 2-isocyanato-	C4H7NO	1795-48-8	592444	4.40228
1H-Benzimidazole, 3-oxide	C7H6N2O	18916-43-3	12106.6	0.108633	2-Methyl-3-oxobutyronitrile	C5H7NO	4468-47-7	436201	3.24128
2-(6-Methoxypyridin-3-yl)ethanamine	C8H12N2O	154403-89-1	22236.3	0.199527	2-Propen-1-amine	C3H7N	107-11-9	778893	5.78773
2-(2-(5-Nitro-2-furyl)vinyl)-8-quinolinol	C15H10N2O4	794-71-8	62271	0.558761	N,N'-di-tert-Butylcarbodiimide	C9H18N2	691-24-7	291571	2.16658
9,10-Anthracenedione, 1,4-diamino-5-nitro-	C14H9N3O4	82-33-7	5418.3	0.0486187	2-Aminopyridine	C5H6N2	504-29-0	14750.7	0.109608
1H-Pyrrole-2-acetic acid, 1-methyl-, methyl ester	C8H11NO2	51856-79-2	11558.3	0.103713	3,4-Dimethoxy-N-[2-(2-methoxyphenoxy)ethyl]benzamide	C18H21NO5	339064-42-5	47634	0.353954
5-Nitrofuran-2-carboxylic acid	C5H3NO5	645-12-5	2411.93	0.0216424	3-Penten-2-one, 4-(methylamino)-	C6H11NO	14092-14-9	16514.5	0.122714
2-sec-Butyl-6-ethylaniline	C12H19N	71758-10-6	16528.4	0.14831	2,4(1H,3H)-Quinolinedione, 3-benzoyl-3-(phenylmethyl)-	C23H17NO3	70611-42-6	78230.1	0.581305
1-Phenoxyphthalazine	C14H10N2O	100537-30-2	11466	0.102885	4'-Amino-6-methoxyaurone	C16H13NO3	77764-96-6	51877.7	0.385488
1-Phenazinol, 5,10-dioxide	C12H8N2O3	18274-55-0	2707.79	0.0242971	Benzoic acid, 4-ethyl-, 4-cyanophenyl ester	C16H13NO2	56131-48-7	120061	0.892139
Ethenetricarbonitrile, 3,5-xylidino-	C13H10N4	23957-70-2	16892.4	0.151576	1,3,4-Oxadiazol-2(3H)-one, 3-ethyl-5-methoxy-	C5H8N2O3	39636-00-5	12342.4	0.091713
2-Acetyl-2-methyltetrahydrofuran	C7H12O2	32318-87-9	29113.4	0.261236	Phenol, 3-(diethylamino)-	C10H15NO	91-68-9	21007.2	0.156098
Isopropyl Alcohol	C3H8O	67-63-0	4.44582e+06	39.8926	Pyrrole, 2-methyl-5-phenyl-	C11H11N	3042-21-5	2140.25	0.0159036
Propane-1,1-diol dipropanoate	C9H16O4	5331-24-8	479524	4.30279	N-Nitroacetyl-3,5-dimethylpyrazole	C7H9N3O3	98548-18-6	41453.7	0.30803
Methanol, (1,4-dihydrophenyl)-	C7H10O	25372-69-4	28206.8	0.253101	1H-Pyrido[3,4-b]indole, 1-butyl-2,3,4,9-tetrahydro-	C15H20N2	6649-86-1	2761.99	0.0205235
Ethyl ether	C4H10O	60-29-7	83116.9	0.745812	2-Acetyl-2-methyltetrahydrofuran	C7H12O2	32318-87-9	80138.1	0.595483
Benzene, 1-methoxy-4-(4-methyl-4-pentenyl)-	C13H18O	74672-06-3	26877.4	0.241172	1-Propanone, 1-(2-furanyl)-	C7H8O2	3194-15-8	26863.4	0.199614
Dimethyl ether	C2H6O	115-10-6	30162.5	0.270649	2-Hexanol	C6H14O	626-93-7	1.76267e+06	13.0978
1,3-Benzodioxole, 2-methyl-2-pentyl-	C13H18O2	4436-30-0	10557.8	0.0947356	5-Benzofuranpropanol, 2-(1,3-benzodioxol-5-yl)-7-methoxy-	C19H18O5	530-22-3	7654.55	0.0568787
Propanoic acid, anhydride	C6H10O3	123-62-6	33728.2	0.302645	4-Octyne-3,6-diol	C8H14O2	24434-07-9	32942.5	0.244786
Acridine, 9-methyl-	C14H11N	611-64-3	44109.5	0.395797	4-Methyl-1,6-heptadien-4-ol	C8H14O	25201-40-5	132975	0.9881
7-Acetoxy-4-methylcoumarin	C12H10O4	2747-05-9	9698.54	0.0870255	2H-Pyran, tetrahydro-2-[2-(methylenecyclopropyl)ethoxy]-	C11H18O2	107616-98-8	257811	1.91571
					2,4-Di-tert-butylphenol	C14H22O	96-76-4	153509	1.14068
					1,3-Benzenediol, 4,5-dimethyl-	C8H10O2	527-55-9	7943.16	0.0590233
					Propanoic acid, anhydride	C6H10O3	123-62-6	18649.1	0.138576
