# Supplementary material for: The Effect of Heat Stress on Sensory Properties of Fresh Oysters: A Comprehensive Study Using E-Nose, E-Tongue, Sensory Evaluation, HS–SPME–GC–MS, LC–MS, and Transcriptomics
Source: Foods. 2024 Jun 25;13(13):2004. doi: 10.3390/foods13132004 (PMC11241022; doi:10.3390/foods13132004)
Supplement: Supplementary file 1 [file foods-13-02004-s001.zip › Table S4 The differentially expressed genes between HS and NTgroups.xlsx]

## Sheet: Sheet2
Table S4 The differentially expressed genes between HS and NT groups
Gene_id	Gene name	Gene description	FC(HS/NT)	Log2FC	Pvalue	Padjust	Significant	Regulate	GO_id	GO_term	KO_id	KO_name	Pathway_id	Pathway_definition	eggNOG_id	eggNOG_Functional Categories	NR_hit-name	NR_description	Swiss-Prot_hit-name	Swiss-Prot_description	Pfam_id	Domain	Domain description
Ori.tig00000001.235		-	0.115	-3.12513	0.00019372	0.0222817	yes	down	GO:0016021;GO:000410	CC:integral component of membrane;MF:chitin synthase activity;	K00698	CHS1	map00520	Amino sugar and nucleotide sugar metabolism	COG1215	M:Cell wall/membrane/envelope biogenesis	XP_034301292.1	chitin synthase chs-2 isoform X2 [Crassostrea gigas]	sp|G5EBQ8|CHS2_CAEEL;	Chitin synthase chs-2 OS=Caenorhabditis elegans OX=6239 GN=chs-2 PE=1 SV=1;	PF03142.17;PF13632.8;PF13641.8	Chitin_synth_2;Glyco_trans_2_3;Glyco_tranf_2_3	Chitin synthase;Glycosyl transferase family group 2;Glycosyltransferase like family 2
Ori.tig00000001.374		-	0.028	-5.13328	0.000358502	0.0314576	yes	down	GO:0005576;GO:0005581;GO:000806	CC:extracellular region;CC:collagen trimer;MF:chitin binding;	------	------	------	------	ENOG4111RUM;ENOG410XNMM	S:Function unknown;	XP_011431453.2	uncharacterized protein LOC105331104 [Crassostrea gigas]	sp|P32018|COEA1_CHICK;	Collagen alpha-;	PF00092.30;PF13519.8;PF13768.8;PF01607.26	VWA;VWA_2;VWA_3;CBM_14	von Willebrand factor type A domain;von Willebrand factor type A domain;von Willebrand factor type A domain;Chitin binding Peritrophin-A domain
Ori.tig00000001.506		-	0.056	-4.15043	2.62693e-05	0.00588398	yes	down	------	------	K19519	TGFBI, BIGH3	------	------	COG2335	M:Cell wall/membrane/envelope biogenesis	XP_011428469.2	transforming growth factor-beta-induced protein ig-h3 [Crassostrea gigas]	sp|P55906|BGH3_BOVIN;	Transforming growth factor-beta-induced protein ig-h3 OS=Bos taurus OX=9913 GN=TGFBI PE=1 SV=2;	PF02469.24	Fasciclin	Fasciclin domain
Ori.tig00000001.507		-	0.009	-6.83753	9.20886e-09	1.42511e-05	yes	down	------	------	------	------	------	------	COG2335	M:Cell wall/membrane/envelope biogenesis	XP_011428468.2	transforming growth factor-beta-induced protein ig-h3 [Crassostrea gigas]	sp|P55906|BGH3_BOVIN;	Transforming growth factor-beta-induced protein ig-h3 OS=Bos taurus OX=9913 GN=TGFBI PE=1 SV=2;	PF02469.24	Fasciclin	Fasciclin domain
Ori.tig00000001.508		-	0.032	-4.95126	2.83103e-06	0.00104281	yes	down	------	------	K03098	APOD	------	------	COG2335	M:Cell wall/membrane/envelope biogenesis	XP_011428466.1	periostin [Crassostrea gigas]	sp|P55906|BGH3_BOVIN;	Transforming growth factor-beta-induced protein ig-h3 OS=Bos taurus OX=9913 GN=TGFBI PE=1 SV=2;	PF02469.24	Fasciclin	Fasciclin domain
Ori.tig00000001.631		-	0.212	-2.23758	4.5124e-05	0.00821889	yes	down	------	------	K06530	CD109	------	------	ENOG410XRED;COG2373	S:Function unknown;	XP_011444695.2	CD109 antigen isoform X2 [Crassostrea gigas]	sp|Q6YHK3|CD109_HUMAN;	CD109 antigen OS=Homo sapiens OX=9606 GN=CD109 PE=1 SV=2;	PF07678.16;PF07703.16;PF00207.24;PF07677.16;PF17791.3;PF01835.21;PF17789.3;PF13243.8;PF01472.22	TED_complement;A2M_BRD;A2M;A2M_recep;MG3;MG2;MG4;SQHop_cyclase_C;PUA	A-macroglobulin TED domain;Alpha-2-macroglobulin bait region domain;Alpha-2-macroglobulin family;A-macroglobulin receptor binding domain;Macroglobulin domain MG3;MG2 domain;Macroglobulin domain MG4;Squalene-hopene cyclase C-terminal domain;PUA domain
Ori.tig00000007.126		-	0.041	-4.61306	4.64212e-08	4.95062e-05	yes	down	GO:000827	MF:zinc ion binding;	------	------	------	------	ENOG410ZQJ4	S:Function unknown	CAG2210544.1	unnamed protein product [Mytilus edulis]	------	------	PF02037.29	SAP	SAP domain
Ori.tig00000013.357		-	7.482	2.9035	4.47674e-09	9.52594e-06	yes	up	------	------	K11095	SNRPC	map03040	Spliceosome	------	------	XP_011437851.1	uncharacterized protein LOC105335592 [Crassostrea gigas]	------	------	------	------	------
Ori.tig00000013.476		-	0.212	-2.23473	8.00595e-15	6.81427e-11	yes	down	GO:0006457;GO:000375	BP:protein folding;MF:peptidyl-prolyl cis-trans isomerase activity;	K03768	PPIB, ppiB	------	------	ENOG410Z0G4	O:Posttranslational modification, protein turnover, chaperones	XP_034338778.1	peptidyl-prolyl cis-trans isomerase B isoform X2 [Crassostrea gigas]	sp|P24367|PPIB_CHICK;	Peptidyl-prolyl cis-trans isomerase B OS=Gallus gallus OX=9031 GN=PPIB PE=2 SV=1;	PF00160.23	Pro_isomerase	Cyclophilin type peptidyl-prolyl cis-trans isomerase/CLD
Ori.tig00000013.635		-	0.003	-8.27892	1.06368e-07	8.2305e-05	yes	down	GO:0016021;GO:001674	CC:integral component of membrane;MF:transferase activity, transferring acyl groups other than amino-acyl groups;	------	------	------	------	ENOG410YD1T	S:Function unknown	XP_011415500.2	uncharacterized protein LOC105319603 [Crassostrea gigas]	sp|Q09225|NRF6_CAEEL;	Nose resistant to fluoxetine protein 6 OS=Caenorhabditis elegans OX=6239 GN=nrf-6 PE=1 SV=3;	PF01757.24;PF20146.1	Acyl_transf_3;NRF	Acyltransferase family;Nose resistant-to-fluoxetine protein, N-terminal domain
Ori.tig00000052.321		-	0.04	-4.65343	0.000221536	0.0238684	yes	down	------	------	------	------	------	------	------	------	XP_034313694.1	uncharacterized protein LOC109620001 isoform X1 [Crassostrea gigas]	------	------	------	------	------
Ori.tig00000052.4		-	0.058	-4.10921	0.000710769	0.0480136	yes	down	GO:000425	MF:serine-type endopeptidase activity;	K09640;K01312	TMPRSS9;PRSS1_2_3	map04972;map05164;map04080;map04974	Pancreatic secretion;Influenza A;Neuroactive ligand-receptor interaction;Protein digestion and absorption	COG5640	O:Posttranslational modification, protein turnover, chaperones	XP_011456280.2	trypsin-1 [Crassostrea gigas]	sp|P00765|TRYP_ASTAS;	Trypsin-1 OS=Astacus astacus OX=6715 PE=1 SV=1;	PF00089.28;PF13365.8	Trypsin;Trypsin_2	Trypsin;Trypsin-like peptidase domain
Ori.tig00000052.546		-	0.009	-6.81355	7.49917e-06	0.00223962	yes	down	GO:001602	CC:integral component of membrane;	------	------	------	------	------	------	XP_011454501.2	uncharacterized protein LOC105347229 [Crassostrea gigas]	------	------	PF03281.16	Mab-21	Mab-21 protein
Ori.tig00000052.589		-	32.464	5.02076	9.80908e-08	7.97741e-05	yes	up	------	------	------	------	------	------	------	------	XP_023931201.1	uncharacterized protein LOC106165144 isoform X3 [Lingula anatina]	------	------	------	------	------
Ori.tig00000134.56		-	0.078	-3.67657	5.98621e-08	5.6613e-05	yes	down	------	------	------	------	------	------	ENOG4111QQ8;ENOG4111S2P;ENOG410Y6A8	S:Function unknown;O:Posttranslational modification, protein turnover, chaperones	XP_011422687.2	nidogen-2 [Crassostrea gigas]	sp|Q9BQ16|TICN3_HUMAN;	Testican-3 OS=Homo sapiens OX=9606 GN=SPOCK3 PE=1 SV=2;	PF00086.20	Thyroglobulin_1	Thyroglobulin type-1 repeat
Ori.tig00000232.172		-	0.012	-6.37258	0.000206133	0.0229347	yes	down	------	------	K13023	CPN2	------	------	------	------	XP_011448488.2	leucine-rich repeat-containing protein 40 [Crassostrea gigas]	------	------	PF13855.8;PF12799.9;PF13306.8;PF14580.8	LRR_8;LRR_4;LRR_5;LRR_9	Leucine rich repeat;Leucine Rich repeats;BspA type Leucine rich repeat region;Leucine-rich repeat
Ori.tig00000232.174		-	0.038	-4.71051	1.98872e-05	0.00483629	yes	down	------	------	K13023	CPN2	------	------	------	------	XP_011448486.2	leucine-rich repeat-containing protein 40 [Crassostrea gigas]	------	------	PF13855.8;PF12799.9;PF13306.8;PF14580.8	LRR_8;LRR_4;LRR_5;LRR_9	Leucine rich repeat;Leucine Rich repeats;BspA type Leucine rich repeat region;Leucine-rich repeat
Ori.tig00000232.175		-	0.014	-6.14648	0.000657886	0.0460872	yes	down	------	------	------	------	------	------	COG4886	S:Function unknown	XP_011448487.2	leucine-rich repeat and death domain-containing protein 1 [Crassostrea gigas]	sp|Q5DU41|LRC8B_MOUSE;	Volume-regulated anion channel subunit LRRC8B OS=Mus musculus OX=10090 GN=Lrrc8b PE=1 SV=3;	PF13855.8;PF12799.9;PF14580.8;PF13306.8	LRR_8;LRR_4;LRR_9;LRR_5	Leucine rich repeat;Leucine Rich repeats;Leucine-rich repeat;BspA type Leucine rich repeat region
Ori.tig00000232.74		-	0.142	-2.81319	0.00021761	0.0238684	yes	down	GO:0006689;GO:000804	BP:ganglioside catabolic process;MF:enzyme activator activity;	K12383	GM2A	map04142	Lysosome	ENOG4111JSM	O:Posttranslational modification, protein turnover, chaperones	XP_011453633.2	ganglioside GM2 activator [Crassostrea gigas]	sp|Q60648|SAP3_MOUSE;	Ganglioside GM2 activator OS=Mus musculus OX=10090 GN=Gm2a PE=1 SV=2;	PF02221.17	E1_DerP2_DerF2	ML domain
Ori.tig00000276.387		-	0.022	-5.5348	3.92021e-10	1.66834e-06	yes	down	GO:0005576;GO:0033897;GO:0016829;GO:000372	CC:extracellular region;MF:ribonuclease T2 activity;MF:lyase activity;MF:RNA binding;	K01166	RNASET2	------	------	ENOG4111M7G	S:Function unknown	XP_034325828.1	ribonuclease Oy-like [Crassostrea gigas]	sp|Q7M456|RNOY_CRAGI;	Ribonuclease Oy OS=Crassostrea gigas OX=29159 PE=1 SV=1;	PF00445.20	Ribonuclease_T2	Ribonuclease T2 family
Ori.tig00000276.423		-	7.83	2.96905	0.000654307	0.0460259	yes	up	------	------	------	------	------	------	------	------	VDH93738.1	Hypothetical predicted protein [Mytilus galloprovincialis]	------	------	------	------	------
Ori.tig00000276.424		-	4.961	2.31064	5.79289e-09	9.86124e-06	yes	up	------	------	------	------	------	------	------	------	VDH93738.1	Hypothetical predicted protein [Mytilus galloprovincialis]	------	------	------	------	------
Ori.tig00000319.113		-	0.059	-4.07733	0.000669786	0.0465378	yes	down	------	------	------	------	------	------	------	------	XP_011447943.2	uncharacterized protein LOC105342657 [Crassostrea gigas]	------	------	------	------	------
Ori.tig00000319.120		-	0.053	-4.25077	0.000419729	0.0343512	yes	down	------	------	------	------	------	------	------	------	XP_011423294.2	cell wall protein DAN4 [Crassostrea gigas]	------	------	------	------	------
Ori.tig00000319.417		-	0.165	-2.59817	7.36473e-05	0.0109974	yes	down	GO:0016021;GO:0005886;GO:0005044;GO:000425	CC:integral component of membrane;CC:plasma membrane;MF:scavenger receptor activity;MF:serine-type endopeptidase activity;	K09614;K08606	CORIN;MEP1B	map04974	Protein digestion and absorption	COG5640	O:Posttranslational modification, protein turnover, chaperones	XP_022318354.1	MAM and LDL-receptor class A domain-containing protein 1-like [Crassostrea virginica]	sp|Q9Y5Q5|CORIN_HUMAN;	Atrial natriuretic peptide-converting enzyme OS=Homo sapiens OX=9606 GN=CORIN PE=1 SV=2;	PF01400.26;PF00089.28;PF00629.25;PF01392.24;PF15494.8;PF00057.20;PF00530.20;PF13365.8;PF09342.13	Astacin;Trypsin;MAM;Fz;SRCR_2;Ldl_recept_a;SRCR;Trypsin_2;DUF1986	Astacin;Trypsin;MAM domain, meprin/A5/mu;Fz domain;Scavenger receptor cysteine-rich domain;Low-density lipoprotein receptor domain class A;Scavenger receptor cysteine-rich domain;Trypsin-like peptidase domain;Domain of unknown function
Ori.tig00000319.441		-	0.176	-2.50334	4.28569e-05	0.00819723	yes	down	------	------	------	------	------	------	------	------	XP_034312492.1	uncharacterized protein LOC109620094 [Crassostrea gigas]	------	------	PF13173.8	AAA_14	AAA domain
Ori.tig00000493.111		-	0.212	-2.24018	8.88092e-05	0.0127042	yes	down	------	------	------	------	------	------	ENOG410XR10	S:Function unknown	XP_034315520.1	uncharacterized protein LOC105342035 [Crassostrea gigas]	sp|Q9U943|APLP_LOCMI;	Apolipophorins OS=Locusta migratoria OX=7004 PE=1 SV=2;	PF01347.24;PF09172.13;PF00094.27;PF06448.13	Vitellogenin_N;DUF1943;VWD;DUF1081	Lipoprotein amino terminal region;Domain of unknown function;von Willebrand factor type D domain;Domain of Unknown Function
Ori.tig00000493.122		-	0.096	-3.37396	1.79983e-09	5.10643e-06	yes	down	GO:0006751;GO:0061928;GO:000383	BP:glutathione catabolic process;MF:glutathione specific gamma-glutamylcyclotransferase activity;MF:gamma-glutamylcyclotransferase activity;	K07232	CHAC, chaC	map00480	Glutathione metabolism	COG3703	P:Inorganic ion transport and metabolism	XP_011425564.2	glutathione-specific gamma-glutamylcyclotransferase 1-like [Crassostrea gigas]	sp|B3STU3|CHAC1_RAT;	Glutathione-specific gamma-glutamylcyclotransferase 1 OS=Rattus norvegicus OX=10116 GN=Chac1 PE=2 SV=1;	PF04752.14	ChaC	ChaC-like protein
Ori.tig00000599.50		-	0.098	-3.35061	1.75847e-05	0.00446782	yes	down	GO:001602	CC:integral component of membrane;	K25029	OTOA	------	------	ENOG4110T9H	S:Function unknown	XP_034311159.1	uncharacterized protein LOC105348066 [Crassostrea gigas]	------	------	------	------	------
Ori.tig00000724.148		-	0.04	-4.62899	0.000409112	0.033644	yes	down	GO:0004197;GO:0004222;GO:000823	MF:cysteine-type endopeptidase activity;MF:metalloendopeptidase activity;MF:cysteine-type peptidase activity;	K01365	CTSL	map05205;map05323;map04612;map05418;map04145;map04210;map04142;map04140	Proteoglycans in cancer;Rheumatoid arthritis;Antigen processing and presentation;Fluid shear stress and atherosclerosis;Phagosome;Apoptosis;Lysosome;Autophagy - animal	COG4870	O:Posttranslational modification, protein turnover, chaperones	XP_011430873.1	cathepsin L1 [Crassostrea gigas]	sp|Q26636|CATL_SARPE;	Cathepsin L OS=Sarcophaga peregrina OX=7386 PE=1 SV=1;	PF00112.25;PF08246.14;PF03051.17	Peptidase_C1;Inhibitor_I29;Peptidase_C1_2	Papain family cysteine protease;Cathepsin propeptide inhibitor domain;Peptidase C1-like family
Ori.tig00000724.26		-	0.088	-3.50388	0.000201057	0.0229347	yes	down	------	------	K11997	TRIM2_3	------	------	------	------	XP_034319942.1	uncharacterized protein LOC117687479 [Crassostrea gigas]	sp|Q5F4A1|G2E3_CHICK;	G2/M phase-specific E3 ubiquitin-protein ligase OS=Gallus gallus OX=9031 GN=G2E3 PE=2 SV=1;	PF00643.26	zf-B_box	B-box zinc finger
Ori.tig00000724.63		-	0.053	-4.241	9.82036e-08	7.97741e-05	yes	down	------	------	------	------	------	------	------	------	XP_034318229.1	uncharacterized protein LOC105329740 isoform X3 [Crassostrea gigas]	------	------	------	------	------
Ori.tig00000724.86		-	0.05	-4.33078	6.8642e-05	0.0107201	yes	down	------	------	------	------	------	------	------	------	XP_034316361.1	protein enabled homolog isoform X1 [Crassostrea gigas]	------	------	------	------	------
Ori.tig00000897.131		-	0.033	-4.91958	7.09979e-06	0.0021897	yes	down	------	------	------	------	------	------	------	------	XP_011439645.1	uncharacterized protein LOC105336868 [Crassostrea gigas]	------	------	------	------	------
Ori.tig00000941.114		-	6.401	2.67833	0.000128765	0.0163579	yes	up	------	------	------	------	------	------	------	------	XP_034308504.1	uncharacterized protein LOC117683440 [Crassostrea gigas]	------	------	------	------	------
Ori.tig00000941.165		-	0.24	-2.05782	6.95643e-05	0.0107654	yes	down	------	------	K01025;K11822	SULT1;SULT2A	map05204;map04976;map00980	Chemical carcinogenesis - DNA adducts;Bile secretion;Metabolism of xenobiotics by cytochrome P450	ENOG4111H56	S:Function unknown	XP_034305076.1	sulfotransferase family cytosolic 1B member 1-like [Crassostrea gigas]	sp|Q95JD5|ST1B1_CANLF;	Sulfotransferase family cytosolic 1B member 1 OS=Canis lupus familiaris OX=9615 GN=SULT1B1 PE=1 SV=1;	PF00685.29;PF13469.8	Sulfotransfer_1;Sulfotransfer_3	Sulfotransferase domain;Sulfotransferase family
Ori.tig00000941.166		-	0.103	-3.27599	0.000744557	0.0496616	yes	down	------	------	K01025;K11822	SULT1;SULT2A	map05204;map04976;map00980	Chemical carcinogenesis - DNA adducts;Bile secretion;Metabolism of xenobiotics by cytochrome P450	ENOG4111H56	S:Function unknown	XP_034305076.1	sulfotransferase family cytosolic 1B member 1-like [Crassostrea gigas]	sp|Q95JD5|ST1B1_CANLF;	Sulfotransferase family cytosolic 1B member 1 OS=Canis lupus familiaris OX=9615 GN=SULT1B1 PE=1 SV=1;	PF00685.29;PF13469.8	Sulfotransfer_1;Sulfotransfer_3	Sulfotransferase domain;Sulfotransferase family
Ori.tig00000941.200		-	0.112	-3.16045	0.000233834	0.0244836	yes	down	GO:0009086;GO:0032259;GO:0047150;GO:000827	BP:methionine biosynthetic process;BP:methylation;MF:betaine-homocysteine S-methyltransferase activity;MF:zinc ion binding;	K00544	BHMT	map00270;map00260	Cysteine and methionine metabolism;Glycine, serine and threonine metabolism	------	------	XP_011428601.2	S-methylmethionine--homocysteine S-methyltransferase BHMT2 [Crassostrea gigas]	sp|Q91WS4|BHMT2_MOUSE;	S-methylmethionine--homocysteine S-methyltransferase BHMT2 OS=Mus musculus OX=10090 GN=Bhmt2 PE=1 SV=2;	PF02574.18	S-methyl_trans	Homocysteine S-methyltransferase
Ori.tig00000980.20		-	0.13	-2.948	0.00023659	0.0245578	yes	down	------	------	------	------	------	------	------	------	XP_034331178.1	uncharacterized protein LOC105340507 isoform X2 [Crassostrea gigas]	------	------	------	------	------
Ori.tig00001020.1		-	0.034	-4.8645	4.62449e-05	0.00821889	yes	down	------	------	------	------	------	------	ENOG4111JQ2;ENOG410Y8ZQ	S:Function unknown;	XP_011421442.2	uncharacterized protein LOC105324085 [Crassostrea gigas]	------	------	PF03067.17	LPMO_10	Lytic polysaccharide mono-oxygenase, cellulose-degrading
Ori.tig00001020.14		-	8.981	3.16687	0.000323345	0.029753	yes	up	------	------	K12035;K11997	TRIM71;TRIM2_3	map05206;map04361	MicroRNAs in cancer;Axon regeneration	------	------	XP_011451877.2	uncharacterized protein LOC105345446 [Crassostrea gigas]	------	------	------	------	------
Ori.tig00001020.300		-	4.454	2.15508	4.23777e-05	0.00819723	yes	up	------	------	------	------	------	------	ENOG4110782;COG2940	S:Function unknown;	XP_034316212.1	uncharacterized protein LOC105339865 isoform X16 [Crassostrea gigas]	------	------	------	------	------
Ori.tig00001151.312		-	5.947	2.57214	2.53906e-07	0.000160083	yes	up	------	------	------	------	------	------	------	------	XP_034301794.1	uncharacterized protein LOC117681435 isoform X2 [Crassostrea gigas]	------	------	PF07628.13	DUF1589	Protein of unknown function
Ori.tig00001151.90		-	0.083	-3.59663	2.0492e-05	0.00486776	yes	down	------	------	------	------	------	------	------	------	XP_011444970.2	uncharacterized protein LOC105340547 [Crassostrea gigas]	------	------	------	------	------
Ori.tig00001647.341		-	0.033	-4.94152	0.00048866	0.0377614	yes	down	GO:0016404;GO:001649	MF:15-hydroxyprostaglandin dehydrogenas;MF:oxidoreductase activity;	K00069	HPGD	map05202	Transcriptional misregulation in cancer	COG1028	S:Function unknown	XP_011455465.2	15-hydroxyprostaglandin dehydrogenase [NAD(+)] isoform X1 [Crassostrea gigas]	sp|P70684|PGDH_CAVPO;	15-hydroxyprostaglandin dehydrogenase [NA;	PF00106.27;PF13561.8;PF08659.12;PF01370.23	adh_short;adh_short_C2;KR;Epimerase	short chain dehydrogenase;Enoyl;KR domain;NAD dependent epimerase/dehydratase family
Ori.tig00001770.46		-	0.223	-2.1653	0.000350344	0.030901	yes	down	GO:0016021;GO:000410	CC:integral component of membrane;MF:chitin synthase activity;	K00698	CHS1	map00520	Amino sugar and nucleotide sugar metabolism	COG1215	M:Cell wall/membrane/envelope biogenesis	XP_034330199.1	chitin synthase isoform X2 [Crassostrea gigas]	sp|G5EBQ8|CHS2_CAEEL;	Chitin synthase chs-2 OS=Caenorhabditis elegans OX=6239 GN=chs-2 PE=1 SV=1;	PF03142.17;PF13632.8;PF13641.8	Chitin_synth_2;Glyco_trans_2_3;Glyco_tranf_2_3	Chitin synthase;Glycosyl transferase family group 2;Glycosyltransferase like family 2
Ori.tig00001770.77		-	18.809	4.23336	0.000521557	0.0398137	yes	up	GO:0004674;GO:0004672;GO:0106311;GO:0005524;GO:010631	MF:protein serine/threonine kinase activity;MF:protein kinase activity;MF:old GO;MF:ATP binding;MF:old GO;	K08857	NEK1_4_5	------	------	ENOG410Y7JF	T:Signal transduction mechanisms	XP_011418902.2	serine/threonine-protein kinase Nek2 isoform X1 [Crassostrea gigas]	sp|Q96PY6|NEK1_HUMAN;	Serine/threonine-protein kinase Nek1 OS=Homo sapiens OX=9606 GN=NEK1 PE=1 SV=2;	PF00069.27;PF07714.19;PF14531.8	Pkinase;PK_Tyr_Ser-Thr;Kinase-like	Protein kinase domain;Protein tyrosine and serine/threonine kinase;Kinase-like
Ori.tig00002030.85		-	0.02	-5.6543	5.97744e-08	5.6613e-05	yes	down	GO:0042135;GO:0009448;GO:0034386;GO:0030170;GO:004729	BP:neurotransmitter catabolic process;BP:gamma-aminobutyric acid metabolic process;MF:4-aminobutyrat;MF:pyridoxal phosphate binding;MF:;	K13524	ABAT	map00640;map00650;map00250;map04727;map00280;map00410	Propanoate metabolism;Butanoate metabolism;Alanine, aspartate and glutamate metabolism;GABAergic synapse;Valine, leucine and isoleucine degradation;beta-Alanine metabolism	COG0160	E:Amino acid transport and metabolism	XP_034306798.1	4-aminobutyrate aminotransferase, mitochondrial [Crassostrea gigas]	sp|P80147|GABT_PIG;	4-aminobutyrate aminotransferase, mitochondrial OS=Sus scrofa OX=9823 GN=ABAT PE=1 SV=2;	PF00202.23	Aminotran_3	Aminotransferase class-III
Ori.tig00002030.97		-	0.2	-2.32122	1.28044e-06	0.000579458	yes	down	GO:001602	CC:integral component of membrane;	------	------	------	------	ENOG4111VJH;ENOG410Y6UG	S:Function unknown;	XP_011432643.1	uncharacterized protein LOC105331949 isoform X1 [Crassostrea gigas]	sp|M3APK4|PK81C_PSEFD;	Anthrone oxygenase MYCFIDRAFT_34418 OS=Pseudocercospora fijiensis;	PF08592.13	DUF1772	Domain of unknown function
Ori.tig00002259.164		-	0.023	-5.42816	2.52034e-06	0.000975084	yes	down	------	------	------	------	------	------	------	------	XP_011426376.2	serine protease inhibitor Cvsi-2 [Crassostrea gigas]	------	------	------	------	------
Ori.tig00002259.233		-	15.2	3.92604	0.000229151	0.0243647	yes	up	------	------	K06838	SLIT1	map04360	Axon guidance	COG4886	S:Function unknown	XP_034333096.1	leucine-rich repeat-containing protein 3-like [Crassostrea gigas]	sp|A8WHP9|LRRC3_DANRE;	Leucine-rich repeat-containing protein 3 OS=Danio rerio OX=7955 GN=lrrc3 PE=2 SV=1;	PF13855.8;PF13306.8;PF12799.9;PF14580.8;PF13229.8;PF01462.20	LRR_8;LRR_5;LRR_4;LRR_9;Beta_helix;LRRNT	Leucine rich repeat;BspA type Leucine rich repeat region;Leucine Rich repeats;Leucine-rich repeat;Right handed beta helix region;Leucine rich repeat N-terminal domain
Ori.tig00002341.152		-	0.048	-4.38502	0.000450459	0.0356658	yes	down	GO:000425	MF:serine-type endopeptidase activity;	K09637;K09640	TMPRSS6;TMPRSS9	------	------	COG5640	O:Posttranslational modification, protein turnover, chaperones	XP_034321130.1	serine protease 30-like [Crassostrea gigas]	sp|Q8K1T0|TMPS3_MOUSE;	Transmembrane protease serine 3 OS=Mus musculus OX=10090 GN=Tmprss3 PE=1 SV=2;	PF00089.28;PF09342.13;PF13365.8	Trypsin;DUF1986;Trypsin_2	Trypsin;Domain of unknown function;Trypsin-like peptidase domain
Ori.tig00002832.149		-	0.008	-6.91133	0.000375669	0.0321357	yes	down	------	------	------	------	------	------	------	------	------	------	------	------	------	------	------
Ori.tig00003037.26		-	5.671	2.50352	0.000253762	0.0255609	yes	up	------	------	K24775	WBP1	------	------	------	------	XP_034315096.1	vesicular, overexpressed in cancer, prosurvival protein 1-like isoform X2 [Crassostrea gigas]	------	------	PF11669.10	WBP-1	WW domain-binding protein 1
Ori.tig00003037.285		-	4.461	2.15746	1.71389e-09	5.10643e-06	yes	up	------	------	K15456	KTI12	------	------	ENOG4111KCM	S:Function unknown	XP_011414832.2	uncharacterized protein LOC105319123 isoform X1 [Crassostrea gigas]	------	------	PF08719.13;PF03372.25	NADAR;Exo_endo_phos	NADAR domain;Endonuclease/Exonuclease/phosphatase family
Ori.tig00003108.136		-	0.055	-4.17962	5.02335e-06	0.00164447	yes	down	GO:0006606;GO:0005737;GO:0016021;GO:003126	BP:protein import into nucleus;CC:cytoplasm;CC:integral component of membrane;MF:small GTPase binding;	K23284	C1QL	------	------	ENOG410Z9NG;ENOG4111IFJ	S:Function unknown;	XP_034304605.1	complement C1q tumor necrosis factor-related protein 4 [Crassostrea gigas]	sp|Q5VWW1|C1QL3_HUMAN;	Complement C1q-like protein 3 OS=Homo sapiens OX=9606 GN=C1QL3 PE=2 SV=1;	PF00386.23;PF18573.3	C1q;BclA_C	C1q domain;BclA C-terminal domain
Ori.tig00003108.187		-	0.138	-2.86127	0.000315152	0.0294452	yes	down	------	------	------	------	------	------	------	------	XP_022300500.1	uncharacterized protein LOC111108739 [Crassostrea virginica]	------	------	PF01436.23	NHL	NHL repeat
Ori.tig00003120.107		-	0.015	-6.08345	1.97037e-05	0.00483629	yes	down	GO:0005634;GO:0003700;GO:000367	CC:nucleus;MF:transcription factor activity, sequence-specific DNA binding;MF:DNA binding;	K10186;K10183;K10182	TBX22;TBX18;TBX15, TBX14	------	------	ENOG410Y98J	K:Transcription	XP_034332428.1	T-box transcription factor TBX22 isoform X1 [Crassostrea gigas]	sp|Q96SF7|TBX15_HUMAN;	T-box transcription factor TBX15 OS=Homo sapiens OX=9606 GN=TBX15 PE=1 SV=2;	PF00907.24	T-box	T-box
Ori.tig00003120.15		-	0.006	-7.43177	2.87916e-06	0.00104281	yes	down	GO:001649	MF:oxidoreductase activity;	------	------	------	------	ENOG410XPT7	S:Function unknown	XP_019927317.2	clavaminate synthase-like protein At3g21360 [Crassostrea gigas]	sp|Q9LIG0|Y3136_ARATH;	Clavaminate synthase-like protein At3g21360 OS=Arabidopsis thaliana OX=3702 GN=At3g21360 PE=1 SV=1;	PF02668.18	TauD	Taurine catabolism dioxygenase TauD, TfdA family
Ori.tig00003195.215		-	0.05	-4.31972	9.06403e-05	0.0127518	yes	down	GO:0007229;GO:0046872;GO:000422	BP:integrin-mediated signaling pathway;MF:metal ion binding;MF:metalloendopeptidase activity;	K08621;K08631	ADAMTS6;ADAMTS17	------	------	ENOG410XPKZ;ENOG4110JSZ	S:Function unknown;O:Posttranslational modification, protein turnover, chaperones	XP_011438011.2	A disintegrin and metalloproteinase with thrombospondin motifs 6 isoform X2 [Crassostrea gigas]	sp|Q9UKP5|ATS6_HUMAN;	A disintegrin and metalloproteinase with thrombospondin motifs 6 OS=Homo sapiens OX=9606 GN=ADAMTS6 PE=2 SV=2;	PF13688.8;PF01421.21;PF01562.21;PF17771.3;PF05986.16;PF00090.21;PF13582.8;PF19236.1;PF13583.8	Reprolysin_5;Reprolysin;Pep_M12B_propep;ADAM_CR_2;ADAM_spacer1;TSP_1;Reprolysin_3;ADAM_CR_3;Reprolysin_4	Metallo-peptidase family M12;Reprolysin;Reprolysin family propeptide;ADAM cysteine-rich domain;ADAM-TS Spacer 1;Thrombospondin type 1 domain;Metallo-peptidase family M12B Reprolysin-like;ADAM cysteine-rich domain;Metallo-peptidase family M12B Reprolysin-like
Ori.tig00003279.12		-	209.812	7.71295	2.51533e-06	0.000975084	yes	up	------	------	------	------	------	------	------	------	XP_011432674.2	uncharacterized protein LOC105331968 isoform X1 [Crassostrea gigas]	------	------	------	------	------
Ori.tig00003279.35		-	15.162	3.92235	0.000293887	0.0281777	yes	up	------	------	K21754	KCTD1_15	------	------	------	------	VDI73223.1	Hypothetical predicted protein [Mytilus galloprovincialis]	------	------	PF13837.8	Myb_DNA-bind_4	Myb/SANT-like DNA-binding domain
Ori.tig00003288.176		-	0.2	-2.31843	8.99124e-05	0.0127518	yes	down	GO:0006979;GO:0030091;GO:0033743;GO:0046872;GO:003374	BP:response to oxidative stress;BP:protein repair;MF:peptide-methionin;MF:metal ion binding;MF:L-methionine;	K07305;K09223	msrB;GFI1	------	------	COG0229	O:Posttranslational modification, protein turnover, chaperones	XP_022288636.1	LOW QUALITY PROTEIN: zinc finger protein Gfi-1b-like [Crassostrea virginica]	sp|Q5R930|MSRB3_PONAB;	Methionine-R-sulfoxide reductase B3 OS=Pongo abelii OX=9601 GN=MSRB3 PE=2 SV=2;	PF01641.20;PF13465.8;PF00096.28;PF13894.8;PF12171.10	SelR;zf-H2C2_2;zf-C2H2;zf-C2H2_4;zf-C2H2_jaz	SelR domain;Zinc-finger double domain;Zinc finger, C2H2 type;C2H2-type zinc finger;Zinc-finger double-stranded RNA-binding
Ori.tig00003308.92		-	0.113	-3.14685	0.000138254	0.0174334	yes	down	------	------	------	------	------	------	------	------	XP_011455792.2	uncharacterized protein LOC105348165 [Crassostrea gigas]	------	------	PF01607.26	CBM_14	Chitin binding Peritrophin-A domain
Ori.tig00003388.193		-	0.011	-6.56519	4.65311e-08	4.95062e-05	yes	down	GO:0005975;GO:000382	BP:carbohydrate metabolic process;MF:catalytic activity;	------	------	------	------	ENOG410Y6KQ;ENOG410Y7EA	S:Function unknown;	XP_034299792.1	uncharacterized protein LOC105329702 [Crassostrea gigas]	sp|H9J9M0|CDA1_BOMMO;	Chitin deacetylase 1 OS=Bombyx mori OX=7091 GN=CDA1 PE=1 SV=1;	------	------	------
Ori.tig00003687.39		-	0.072	-3.7875	0.000343275	0.0304353	yes	down	------	------	------	------	------	------	------	------	XP_034322777.1	uncharacterized protein LOC105337218 [Crassostrea gigas]	------	------	PF00036.34;PF13499.8;PF13405.8	EF-hand_1;EF-hand_7;EF-hand_6	EF hand;EF-hand domain pair;EF-hand domain
Ori.tig00003741.161		-	98.497	6.62201	1.56785e-05	0.00404387	yes	up	GO:0008798;GO:000406	MF:beta-aspartyl-peptidase activity;MF:asparaginase activity;	K13051	ASRGL1, iaaA	map00250	Alanine, aspartate and glutamate metabolism	COG1446	E:Amino acid transport and metabolism	XP_011441041.2	isoaspartyl peptidase/L-asparaginase [Crassostrea gigas]	sp|Q6GM78|ASGL1_XENLA;	Isoaspartyl peptidase/L-asparaginase OS=Xenopus laevis OX=8355 GN=asrgl1 PE=2 SV=1;	PF01112.20	Asparaginase_2	Asparaginase
Ori.tig00003752.50		-	0	-11.4326	6.4497e-05	0.0104565	yes	down	------	------	------	------	------	------	ENOG410Y0H9;ENOG4111GYZ	S:Function unknown;	XP_034332009.1	GTPase IMAP family member 9 [Crassostrea gigas]	sp|Q9NUV9|GIMA4_HUMAN;	GTPase IMAP family member 4 OS=Homo sapiens OX=9606 GN=GIMAP4 PE=1 SV=1;	PF04548.18;PF01926.25;PF00536.32;PF02421.20;PF03193.18;PF07647.19	AIG1;MMR_HSR1;SAM_1;FeoB_N;RsgA_GTPase;SAM_2	AIG1 family;50S ribosome-binding GTPase;SAM domain;Ferrous iron transport protein B;RsgA GTPase;SAM domain
Ori.tig00003752.51		-	0.001	-9.71364	7.45604e-07	0.000396638	yes	down	------	------	------	------	------	------	ENOG410Y0H9;ENOG4111GYZ	S:Function unknown;	XP_034307494.1	GTPase IMAP family member 4-like isoform X2 [Crassostrea gigas]	sp|Q99JY3|GIMA4_MOUSE;	GTPase IMAP family member 4 OS=Mus musculus OX=10090 GN=Gimap4 PE=1 SV=2;	PF04548.18;PF01926.25;PF02421.20	AIG1;MMR_HSR1;FeoB_N	AIG1 family;50S ribosome-binding GTPase;Ferrous iron transport protein B
Ori.tig00003752.54		-	0.04	-4.64587	1.2471e-06	0.000579458	yes	down	------	------	K22244	REG4	map05226	Gastric cancer	ENOG41101BT	U:Intracellular trafficking, secretion, and vesicular transport	XP_034333502.1	perlucin-like protein isoform X1 [Crassostrea gigas]	sp|P86854|PLCL_MYTGA;	Perlucin-like protein OS=Mytilus galloprovincialis OX=29158 PE=1 SV=1;	PF00059.23;PF05473.14	Lectin_C;UL45	Lectin C-type domain;UL45 protein, carbohydrate-binding C-type lectin-like
Ori.tig00003752.80		-	0.168	-2.57724	0.000192891	0.0222817	yes	down	------	------	------	------	------	------	COG0666	S:Function unknown	XP_011420951.2	ankyrin repeat and protein kinase domain-containing protein 1 [Crassostrea gigas]	sp|Q9CQM6|ANR61_MOUSE;	Ankyrin repeat domain-containing protein 61 OS=Mus musculus OX=10090 GN=Ankrd61 PE=2 SV=1;	PF12796.9;PF13606.8;PF13637.8;PF00023.32;PF13857.8;PF01549.26	Ank_2;Ank_3;Ank_4;Ank;Ank_5;ShK	Ankyrin repeats;Ankyrin repeat;Ankyrin repeats;Ankyrin repeat;Ankyrin repeats;ShK domain-like
Ori.tig00004146.186		-	0.15	-2.74163	0.000677494	0.0467127	yes	down	------	------	------	------	------	------	------	------	XP_022311020.1	uncharacterized protein LOC111116327 [Crassostrea virginica]	------	------	------	------	------
Ori.tig00004861.30		-	13.26	3.72896	0.000234437	0.0244836	yes	up	------	------	K11997	TRIM2_3	------	------	ENOG4111G04	S:Function unknown	XP_011433199.2	uncharacterized protein LOC105332340 [Crassostrea gigas]	------	------	PF01436.23;PF00643.26	NHL;zf-B_box	NHL repeat;B-box zinc finger
Ori.tig00004861.47		-	0.015	-6.02565	4.39039e-05	0.00821292	yes	down	------	------	------	------	------	------	------	------	XP_034332966.1	uncharacterized protein LOC105337323 [Crassostrea gigas]	------	------	PF00059.23;PF00021.23	Lectin_C;UPAR_LY6	Lectin C-type domain;u-PAR/Ly-6 domain
Ori.tig00005068.31		-	0.012	-6.34639	1.1123e-05	0.00305399	yes	down	------	------	K12026	TRIM56	------	------	ENOG410XQJ4	S:Function unknown	XP_034329576.1	uncharacterized protein LOC117690200 isoform X1 [Crassostrea gigas]	sp|Q9BRZ2|TRI56_HUMAN;	E3 ubiquitin-protein ligase TRIM56 OS=Homo sapiens OX=9606 GN=TRIM56 PE=1 SV=3;	PF13445.8;PF00097.27;PF13639.8;PF13920.8;PF14634.8;PF15227.8;PF00643.26;PF13923.8	zf-RING_UBOX;zf-C3HC4;zf-RING_2;zf-C3HC4_3;zf-RING_5;zf-C3HC4_4;zf-B_box;zf-C3HC4_2	RING-type zinc-finger;Zinc finger, C3HC4 type;Ring finger domain;Zinc finger, C3HC4 type;zinc-RING finger domain;zinc finger of C3HC4-type, RING;B-box zinc finger;Zinc finger, C3HC4 type
Ori.tig00005068.45		-	14.482	3.85615	0.000681617	0.046787	yes	up	GO:0016021;GO:002285	CC:integral component of membrane;MF:transmembrane transporter activity;	K11810;K08189	SLC16A12;SLC16A13	------	------	ENOG4111A50;COG0477	U:Intracellular trafficking, secretion, and vesicular transport;G:Carbohydrate transport and metabolism	XP_034329598.1	monocarboxylate transporter 13-like [Crassostrea gigas]	sp|Q8CE94|MOT13_MOUSE;	Monocarboxylate transporter 13 OS=Mus musculus OX=10090 GN=Slc16a13 PE=2 SV=1;	PF07690.18	MFS_1	Major Facilitator Superfamily
Ori.tig00005068.76		-	107.77	6.75181	2.75705e-05	0.00601709	yes	up	GO:0004674;GO:0004672;GO:0106311;GO:0005524;GO:010631	MF:protein serine/threonine kinase activity;MF:protein kinase activity;MF:old GO;MF:ATP binding;MF:old GO;	K08857	NEK1_4_5	------	------	ENOG410Y7JF	T:Signal transduction mechanisms	XP_011418902.2	serine/threonine-protein kinase Nek2 isoform X1 [Crassostrea gigas]	sp|Q96PY6|NEK1_HUMAN;	Serine/threonine-protein kinase Nek1 OS=Homo sapiens OX=9606 GN=NEK1 PE=1 SV=2;	PF00069.27;PF07714.19;PF14531.8	Pkinase;PK_Tyr_Ser-Thr;Kinase-like	Protein kinase domain;Protein tyrosine and serine/threonine kinase;Kinase-like
Ori.tig00006251.45		-	0.019	-5.73987	2.60501e-08	3.41117e-05	yes	down	GO:003024	MF:carbohydrate binding;	K10058	CLEC4D, MCL, CD368	map04625	C-type lectin receptor signaling pathway	ENOG410ZPF3;ENOG410YTB0	O:Posttranslational modification, protein turnover, chaperones;S:Function unknown	XP_034335362.1	perlucin-like protein [Crassostrea gigas]	sp|Q8HY12|CLC4M_HYLLA;	C-type lectin domain family 4 member M OS=Hylobates lar OX=9580 GN=CLEC4M PE=3 SV=1;	PF00059.23;PF05473.14	Lectin_C;UL45	Lectin C-type domain;UL45 protein, carbohydrate-binding C-type lectin-like
Ori.tig00006747.3		-	0.127	-2.98116	0.000339413	0.0302504	yes	down	GO:0005634;GO:0016787;GO:000827	CC:nucleus;MF:hydrolase activity;MF:zinc ion binding;	K24135	MORC	------	------	ENOG411033B	S:Function unknown	XP_034318447.1	MORC family CW-type zinc finger protein 3 [Crassostrea gigas]	sp|Q14149|MORC3_HUMAN;	MORC family CW-type zinc finger protein 3 OS=Homo sapiens OX=9606 GN=MORC3 PE=1 SV=3;	PF17942.3;PF07496.17;PF13589.8	Morc6_S5;zf-CW;HATPase_c_3	Morc6 ribosomal protein S5 domain 2-like;CW-type Zinc Finger;Histidine kinase-, DNA gyrase B-, and HSP90-like ATPase
Ori.tig00006747.82		-	0.016	-5.99947	0.000434694	0.0351376	yes	down	GO:001602	CC:integral component of membrane;	------	------	------	------	------	------	OWF36787.1	hypothetical protein KP79_PYT02864 [Mizuhopecten yessoensis]	------	------	------	------	------
Ori.tig00006752.26		-	7.904	2.98258	0.000431055	0.0351093	yes	up	------	------	------	------	------	------	------	------	------	------	------	------	------	------	------
Ori.tig00006752.46		-	7.636	2.93279	0.000490236	0.0377614	yes	up	------	------	K11997	TRIM2_3	------	------	ENOG4111G04	S:Function unknown	XP_034333676.1	tripartite motif-containing protein 55-like isoform X3 [Crassostrea gigas]	------	------	PF00643.26	zf-B_box	B-box zinc finger
Ori.tig00006848.24		-	10.6	3.40593	0.00048264	0.0377614	yes	up	------	------	------	------	------	------	------	------	XP_034330187.1	uncharacterized protein LOC117690330 [Crassostrea gigas]	------	------	PF12796.9;PF13637.8;PF00023.32;PF13857.8;PF18738.3;PF13191.8;PF00005.29;PF03193.18;PF06414.14	Ank_2;Ank_4;Ank;Ank_5;HEPN_DZIP3;AAA_16;ABC_tran;RsgA_GTPase;Zeta_toxin	Ankyrin repeats;Ankyrin repeats;Ankyrin repeat;Ankyrin repeats;DZIP3/ hRUL138-like HEPN;AAA ATPase domain;ABC transporter;RsgA GTPase;Zeta toxin
Ori.tig00006892.111		-	0.001	-9.93693	0.000364756	0.0315645	yes	down	GO:0019853;GO:0071949;GO:005010	BP:L-ascorbic acid biosynthetic process;MF:FAD binding;MF:L-gulonolactone oxidase activity;	------	------	------	------	COG0277	C:Energy production and conversion	XP_034333716.1	FAD-linked oxidoreductase ZEB1-like isoform X1 [Crassostrea gigas]	sp|G2QDQ9|VAO15_MYCTT;	VAO-type flavoprotein oxidase VAO615 OS=Myceliophthora thermophila;	PF01565.25;PF08031.14	FAD_binding_4;BBE	FAD binding domain;Berberine and berberine like
Ori.tig00006892.117		-	0.02	-5.64827	0.000224889	0.0240773	yes	down	------	------	------	------	------	------	------	------	XP_022286210.1	tenascin-like isoform X2 [Crassostrea virginica]	------	------	------	------	------
Ori.tig00006892.74		-	0.04	-4.64195	0.000445063	0.0354033	yes	down	------	------	------	------	------	------	------	------	XP_034332833.1	twitchin isoform X19 [Crassostrea gigas]	------	------	PF07679.18	I-set	Immunoglobulin I-set domain
Ori.tig00007033.57		-	40.286	5.3322	1.94447e-06	0.000848735	yes	up	------	------	------	------	------	------	------	------	XP_034329687.1	uncharacterized protein LOC105333738 [Crassostrea gigas]	------	------	------	------	------
Ori.tig00007201.102		-	0.006	-7.39121	1.1679e-07	8.53498e-05	yes	down	------	------	------	------	------	------	ENOG4111G04;ENOG410XQJ4	S:Function unknown;	XP_034327539.1	eukaryotic translation initiation factor 3 subunit A [Crassostrea gigas]	------	------	PF00643.26	zf-B_box	B-box zinc finger
Ori.tig00007315.19		-	0.016	-5.92239	0.000117776	0.0155039	yes	down	------	------	K01050	BCHE	------	------	COG2272	I:Lipid transport and metabolism	XP_034321861.1	carboxylesterase 1C-like [Crassostrea gigas]	sp|P16303|EST1D_RAT;	Carboxylesterase 1D OS=Rattus norvegicus OX=10116 GN=Ces1d PE=1 SV=2;	PF00135.30;PF07859.15;PF00326.23	COesterase;Abhydrolase_3;Peptidase_S9	Carboxylesterase family;alpha/beta hydrolase fold;Prolyl oligopeptidase family
Ori.tig00007972.17		-	0.01	-6.64787	1.27517e-07	8.68292e-05	yes	down	------	------	------	------	------	------	------	------	XP_034321996.1	lysyl oxidase homolog 2-like [Crassostrea gigas]	sp|B4F6N6|LOXL2_XENTR;	Lysyl oxidase homolog 2 OS=Xenopus tropicalis OX=8364 GN=loxl2 PE=2 SV=2;	PF00530.20;PF03732.19;PF15494.8	SRCR;Retrotrans_gag;SRCR_2	Scavenger receptor cysteine-rich domain;Retrotransposon gag protein;Scavenger receptor cysteine-rich domain
Ori.tig00007972.74		-	19.283	4.26924	2.50091e-05	0.00575311	yes	up	------	------	------	------	------	------	------	------	XP_034319920.1	uncharacterized protein LOC105327882 isoform X2 [Crassostrea gigas]	------	------	------	------	------
Ori.tig00008178.66		-	8.236	3.04193	0.000245825	0.0252089	yes	up	GO:0004869;GO:000486	MF:cysteine-type endopeptidase inhibitor activity;MF:endopeptidase inhibitor activity;	K13907	CSTA_B	------	------	ENOG41121QW	S:Function unknown	XP_011434848.2	cystatin-A [Crassostrea gigas]	------	------	------	------	------
Ori.tig00008711.2		-	0.02	-5.63722	0.00020814	0.0230076	yes	down	------	------	K10058	CLEC4D, MCL, CD368	map04625	C-type lectin receptor signaling pathway	ENOG4112BJN;ENOG410XPJ1;ENOG410XW3U	S:Function unknown;	XP_034333161.1	C-type lectin domain family 4 member M-like isoform X3 [Crassostrea gigas]	sp|Q28062|PGCB_BOVIN;	Brevican core protein OS=Bos taurus OX=9913 GN=BCAN PE=1 SV=1;	PF00059.23;PF05473.14	Lectin_C;UL45	Lectin C-type domain;UL45 protein, carbohydrate-binding C-type lectin-like
Ori.tig00008711.81		-	6.411	2.68044	6.3802e-05	0.0104565	yes	up	------	------	------	------	------	------	ENOG410Y41H	S:Function unknown	XP_034321578.1	uncharacterized protein LOC105323062 [Crassostrea gigas]	sp|Q86Y13|DZIP3_HUMAN;	E3 ubiquitin-protein ligase DZIP3 OS=Homo sapiens OX=9606 GN=DZIP3 PE=1 SV=2;	PF18738.3;PF07679.18;PF13927.8;PF00047.27	HEPN_DZIP3;I-set;Ig_3;ig	DZIP3/ hRUL138-like HEPN;Immunoglobulin I-set domain;Immunoglobulin domain;Immunoglobulin domain
Ori.tig00008711.82		-	35.881	5.16513	2.8159e-07	0.000165293	yes	up	------	------	------	------	------	------	------	------	XP_019918591.2	uncharacterized protein LOC105317843 [Crassostrea gigas]	------	------	------	------	------
Ori.tig00008736.49		-	0.023	-5.46392	0.000646204	0.0459996	yes	down	GO:001602	CC:integral component of membrane;	------	------	------	------	ENOG4111CHT	S:Function unknown	XP_011447669.2	uncharacterized protein LOC117680312 [Crassostrea gigas]	------	------	------	------	------
Ori.tig00008736.59		-	0.23	-2.11873	3.32543e-13	1.88696e-09	yes	down	GO:0006979;GO:0042600;GO:0004601;GO:002003	BP:response to oxidative stress;CC:chorion;MF:peroxidase activity;MF:heme binding;	K19511	PXDN, VPO1	------	------	ENOG410XPZ3	S:Function unknown	XP_011426440.2	eosinophil peroxidase [Crassostrea gigas]	sp|P11678|PERE_HUMAN;	Eosinophil peroxidase OS=Homo sapiens OX=9606 GN=EPX PE=1 SV=2;	PF03098.17	An_peroxidase	Animal haem peroxidase
Ori.tig00008822.25		-	0.075	-3.7355	0.000405088	0.0334749	yes	down	GO:0006518;GO:0016020;GO:0005507;GO:000450	BP:peptide metabolic process;CC:membrane;MF:copper ion binding;MF:peptidylglycine monooxygenase activity;	------	------	------	------	ENOG410XS0X	S:Function unknown	XP_034326048.1	uncharacterized protein LOC105338037 [Crassostrea gigas]	sp|O01404|PHM_DROME;	Peptidylglycine alpha-hydroxylating monooxygenase OS=Drosophila melanogaster OX=7227 GN=Phm PE=1 SV=2;	PF03712.17;PF01082.22	Cu2_monoox_C;Cu2_monooxygen	Copper type II ascorbate-dependent monooxygenase, C-terminal domain;Copper type II ascorbate-dependent monooxygenase, N-terminal domain
Ori.tig00009017.15		-	0.028	-5.15212	0.000480208	0.0377614	yes	down	GO:0016020;GO:000550	CC:membrane;MF:calcium ion binding;	K14460	CLPS	map04975	Fat digestion and absorption	------	------	XP_011414433.1	uncharacterized protein LOC105318840 [Crassostrea gigas]	------	------	PF06607.13	Prokineticin	Prokineticin
Ori.tig00009017.5		-	108.081	6.75597	9.92134e-06	0.00278713	yes	up	------	------	K16196;K16194	EIF2AK4;EIF2AK1	map05168;map05162;map04141;map05160;map04140	Herpes simplex virus 1 infection;Measles;Protein processing in endoplasmic reticulum;Hepatitis C;Autophagy - animal	ENOG410XRE0;ENOG410XS0B;COG0124	T:Signal transduction mechanisms;J:Translation, ribosomal structure and biogenesis	XP_011439942.2	eIF-2-alpha kinase GCN2 [Crassostrea gigas]	sp|Q63184|E2AK2_RAT;	Interferon-induced, double-stranded RNA-activated protein kinase OS=Rattus norvegicus OX=10116 GN=Eif2ak2 PE=1 SV=1;	PF00069.27;PF07714.19;PF03109.18	Pkinase;PK_Tyr_Ser-Thr;ABC1	Protein kinase domain;Protein tyrosine and serine/threonine kinase;ABC1 atypical kinase-like domain
Ori.tig00010028.34		-	141.108	7.14065	4.97601e-07	0.000282355	yes	up	------	------	------	------	------	------	------	------	XP_011453937.2	uncharacterized protein LOC105346885 [Crassostrea gigas]	------	------	PF13365.8	Trypsin_2	Trypsin-like peptidase domain
Ori.tig00010454.39		-	0.022	-5.51023	0.000370745	0.0318747	yes	down	------	------	------	------	------	------	------	------	XP_011453745.2	interferon alpha-inducible protein 27-like protein 2B isoform X1 [Crassostrea gigas]	------	------	PF06140.15	Ifi-6-16	Interferon-induced 6-16 family
Ori.tig00010454.46		-	5.09	2.34774	0.000126895	0.0162416	yes	up	------	------	------	------	------	------	------	------	XP_011453745.2	interferon alpha-inducible protein 27-like protein 2B isoform X1 [Crassostrea gigas]	------	------	PF06140.15	Ifi-6-16	Interferon-induced 6-16 family
Ori.tig00010454.50		-	0.027	-5.21325	6.12688e-05	0.0102253	yes	down	------	------	------	------	------	------	------	------	XP_011441403.2	uncharacterized protein LOC105338110 [Crassostrea gigas]	------	------	------	------	------
Ori.tig00010454.58		-	0.056	-4.15241	0.000220816	0.0238684	yes	down	------	------	K23284	C1QL	------	------	ENOG410Y296	S:Function unknown	XP_034317710.1	complement C1q tumor necrosis factor-related protein 3-like [Crassostrea gigas]	sp|Q9ES30|C1QT3_MOUSE;	Complement C1q tumor necrosis factor-related protein 3 OS=Mus musculus OX=10090 GN=C1qtnf3 PE=2 SV=1;	PF00386.23	C1q	C1q domain
Ori.tig00011095.26		-	0.007	-7.16197	2.95241e-05	0.00636188	yes	down	GO:001602	CC:integral component of membrane;	------	------	------	------	ENOG410ZN66;ENOG410XQ89	S:Function unknown;U:Intracellular trafficking, secretion, and vesicular transport	XP_011457092.2	echinoidin-like [Crassostrea gigas]	sp|Q61830|MRC1_MOUSE;	Macrophage mannose receptor 1 OS=Mus musculus OX=10090 GN=Mrc1 PE=1 SV=2;	PF00059.23	Lectin_C	Lectin C-type domain
Ori.tig00011240.46		-	0.023	-5.43152	9.67268e-06	0.00278713	yes	down	GO:0005975;GO:0000016;GO:0017042;GO:000455	BP:carbohydrate metabolic process;MF:lactase activity;MF:glycosylceramidase activity;MF:hydrolase activity, hydrolyzing O-glycosyl compounds;	------	------	------	------	COG2723	G:Carbohydrate transport and metabolism	XP_034336036.1	lactase-phlorizin hydrolase [Crassostrea gigas]	sp|P09848|LPH_HUMAN;	Lactase-phlorizin hydrolase OS=Homo sapiens OX=9606 GN=LCT PE=2 SV=3;	PF00232.20	Glyco_hydro_1	Glycosyl hydrolase family 1
Ori.tig00011980.1		-	4.311	2.10816	0.000239373	0.024696	yes	up	------	------	K10104	FCN	------	------	ENOG410ZYS4	S:Function unknown	XP_011416394.2	angiopoietin-4-like [Crassostrea gigas]	sp|O00602|FCN1_HUMAN;	Ficolin-1 OS=Homo sapiens OX=9606 GN=FCN1 PE=1 SV=2;	PF00147.20	Fibrinogen_C	Fibrinogen beta and gamma chains, C-terminal globular domain
Ori.tig00013257.26		-	0.146	-2.78058	2.12045e-06	0.000859439	yes	down	GO:0042412;GO:0005506;GO:001717	BP:taurine biosynthetic process;MF:iron ion binding;MF:cysteine dioxygenase activity;	K00456	CDO1	map00270;map00430	Cysteine and methionine metabolism;Taurine and hypotaurine metabolism	ENOG410XQM4	E:Amino acid transport and metabolism	XP_011443656.2	cysteine dioxygenase type 1 isoform X1 [Crassostrea gigas]	sp|Q16878|CDO1_HUMAN;	Cysteine dioxygenase type 1 OS=Homo sapiens OX=9606 GN=CDO1 PE=1 SV=2;	PF05995.14;PF07847.14	CDO_I;PCO_ADO	Cysteine dioxygenase type I;PCO_ADO
Ori.tig00013557.53		-	0.064	-3.96394	0.000294638	0.0281777	yes	down	GO:0005507;GO:001649	MF:copper ion binding;MF:oxidoreductase activity;	------	------	------	------	COG2132	Q:Secondary metabolites biosynthesis, transport and catabolism	XP_011452039.2	laccase-3 [Crassostrea gigas]	sp|M4DUF2|ASO_BRARP;	L-ascorbate oxidase OS=Brassica rapa subsp. pekinensis OX=51351 GN=AO PE=2 SV=1;	PF07732.17;PF07731.16;PF00394.24	Cu-oxidase_3;Cu-oxidase_2;Cu-oxidase	Multicopper oxidase;Multicopper oxidase;Multicopper oxidase
Ori.tig00017776.6		-	5.114	2.35457	4.63498e-05	0.00821889	yes	up	------	------	------	------	------	------	ENOG41112VU	S:Function unknown	XP_022308389.1	uncharacterized protein LOC111114388, partial [Crassostrea virginica]	------	------	------	------	------
Ori.tig00018075.5		-	0.073	-3.78356	0.00038883	0.0327752	yes	down	------	------	------	------	------	------	COG2124	Q:Secondary metabolites biosynthesis, transport and catabolism	XP_011425796.2	cytochrome P450 4F22 isoform X1 [Crassostrea gigas]	sp|Q6NT55|CP4FN_HUMAN;	Cytochrome P450 4F22 OS=Homo sapiens OX=9606 GN=CYP4F22 PE=1 SV=1;	PF00067.24	p450	Cytochrome P450
Ori.tig00019341.15		-	0.169	-2.56423	4.68722e-05	0.00822583	yes	down	------	------	------	------	------	------	ENOG410ZZES	S:Function unknown	XP_034316396.1	uncharacterized protein LOC117685919 isoform X1 [Crassostrea gigas]	------	------	PF08192.13	Peptidase_S64	Peptidase family S64
Ori.tig00020571.2		-	0.023	-5.44345	9.71209e-05	0.0134414	yes	down	GO:0051260;GO:0016021;GO:0005576;GO:000517	BP:protein homooligomerization;CC:integral component of membrane;CC:extracellular region;MF:hormone activity;	K05030	CLCA3_4	map04972;map04924	Pancreatic secretion;Renin secretion	ENOG410XPSZ	U:Intracellular trafficking, secretion, and vesicular transport	XP_034299629.1	calcium-activated chloride channel regulator 3A-1 isoform X4 [Crassostrea gigas]	sp|Q9QX15|CA3A1_MOUSE;	Calcium-activated chloride channel regulator 3A-1 OS=Mus musculus OX=10090 GN=Clca3a1 PE=1 SV=1;	PF08434.13	CLCA	Calcium-activated chloride channel N terminal
Ori.tig00024202.2		-	50.628	5.66186	0.000189851	0.0222817	yes	up	------	------	------	------	------	------	------	------	XP_034320029.1	uncharacterized protein LOC117687520 [Crassostrea gigas]	------	------	------	------	------
Ori.tig00057013.51		-	0.012	-6.42844	4.17622e-05	0.00817147	yes	down	GO:0016021;GO:001529	CC:integral component of membrane;MF:symporter activity;	------	------	------	------	COG0733	P:Inorganic ion transport and metabolism	XP_011428558.1	sodium- and chloride-dependent glycine transporter 2 isoform X3 [Crassostrea gigas]	sp|Q761V0|SC6A5_MOUSE;	Sodium- and chloride-dependent glycine transporter 2 OS=Mus musculus OX=10090 GN=Slc6a5 PE=1 SV=1;	PF00209.20	SNF	Sodiu
Ori.tig00057013.6		-	0.056	-4.15816	3.1309e-05	0.00649967	yes	down	GO:0005975;GO:0016021;GO:0046872;GO:0004556;GO:010302	BP:carbohydrate metabolic process;CC:integral component of membrane;MF:metal ion binding;MF:alpha-amylase activity;MF:alpha-amylase activit;	K01176	AMY, amyA, malS	map04972;map04973;map04970;map00500	Pancreatic secretion;Carbohydrate digestion and absorption;Salivary secretion;Starch and sucrose metabolism	COG0366	G:Carbohydrate transport and metabolism	XP_022323119.1	alpha-amylase-like isoform X2 [Crassostrea virginica]	sp|P91778|AMY_PECMA;	Alpha-amylase OS=Pecten maximus OX=6579 PE=2 SV=1;	PF00128.26	Alpha-amylase	Alpha amylase, catalytic domain
Ori.tig00057013.8		-	0.124	-3.00823	0.00043553	0.0351376	yes	down	GO:0005975;GO:0016021;GO:0046872;GO:0004556;GO:010302	BP:carbohydrate metabolic process;CC:integral component of membrane;MF:metal ion binding;MF:alpha-amylase activity;MF:alpha-amylase activit;	K01176	AMY, amyA, malS	map04972;map04973;map04970;map00500	Pancreatic secretion;Carbohydrate digestion and absorption;Salivary secretion;Starch and sucrose metabolism	COG0366	G:Carbohydrate transport and metabolism	XP_011456616.2	alpha-amylase [Crassostrea gigas]	sp|P91778|AMY_PECMA;	Alpha-amylase OS=Pecten maximus OX=6579 PE=2 SV=1;	PF00128.26	Alpha-amylase	Alpha amylase, catalytic domain
Ori.tig00057015.68		-	0.052	-4.25439	6.43243e-07	0.000353224	yes	down	------	------	------	------	------	------	COG2132	Q:Secondary metabolites biosynthesis, transport and catabolism	XP_011455858.2	laccase-4 [Crassostrea gigas]	sp|M4DUF2|ASO_BRARP;	L-ascorbate oxidase OS=Brassica rapa subsp. pekinensis OX=51351 GN=AO PE=2 SV=1;	PF07732.17;PF00394.24;PF07731.16	Cu-oxidase_3;Cu-oxidase;Cu-oxidase_2	Multicopper oxidase;Multicopper oxidase;Multicopper oxidase
Ori.tig00057017.221		-	0.068	-3.86781	1.51195e-05	0.00395969	yes	down	GO:0005764;GO:0005634;GO:0005576;GO:0008474;GO:000806	CC:lysosome;CC:nucleus;CC:extracellular region;MF:palmitoyl;MF:chitin binding;	------	------	------	------	ENOG4111RUM;ENOG410XNMM	S:Function unknown;	XP_011426910.2	uncharacterized protein LOC105327929 isoform X1 [Crassostrea gigas]	sp|O42401|MATN3_CHICK;	Matrilin-3 OS=Gallus gallus OX=9031 GN=MATN3 PE=2 SV=1;	PF00092.30;PF13519.8;PF01607.26;PF13768.8	VWA;VWA_2;CBM_14;VWA_3	von Willebrand factor type A domain;von Willebrand factor type A domain;Chitin binding Peritrophin-A domain;von Willebrand factor type A domain
Ori.tig00057017.338		-	0.11	-3.1818	0.000219307	0.0238684	yes	down	GO:0005576;GO:000806	CC:extracellular region;MF:chitin binding;	------	------	------	------	ENOG4111RUM;ENOG410XNMM	S:Function unknown;	XP_034299591.1	uncharacterized protein LOC105331348 [Crassostrea gigas]	sp|Q8VHI5|VITRN_MOUSE;	Vitrin OS=Mus musculus OX=10090 GN=Vit PE=1 SV=2;	PF00092.30;PF13519.8;PF01607.26;PF13768.8	VWA;VWA_2;CBM_14;VWA_3	von Willebrand factor type A domain;von Willebrand factor type A domain;Chitin binding Peritrophin-A domain;von Willebrand factor type A domain
Ori.tig00057017.407		-	0.017	-5.85688	0.000335018	0.030022	yes	down	------	------	------	------	------	------	------	------	XP_011453096.2	mucin-2-like [Crassostrea gigas]	------	------	------	------	------
Ori.tig00057017.78		-	67.372	6.07407	0.000365283	0.0315645	yes	up	------	------	------	------	------	------	ENOG4111N0D	O:Posttranslational modification, protein turnover, chaperones	XP_011424677.1	uncharacterized protein LOC105326371 isoform X2 [Crassostrea gigas]	sp|A7MB34|F181B_BOVIN;	Protein FAM181B OS=Bos taurus OX=9913 GN=FAM181B PE=2 SV=1;	PF15238.8	FAM181	FAM181
Ori.tig00057021.310		-	0.069	-3.85693	4.85494e-05	0.00834805	yes	down	GO:001602	CC:integral component of membrane;	------	------	------	------	------	------	XP_011440604.2	uncharacterized protein LOC105337550 [Crassostrea gigas]	------	------	------	------	------
Ori.tig00057024.74		-	0.028	-5.15329	2.11097e-06	0.000859439	yes	down	GO:003041	MF:peptidase inhibitor activity;	------	------	------	------	------	------	XP_011439489.2	kielin/chordin-like protein [Crassostrea gigas]	------	------	PF05375.15;PF00093.20;PF12714.9	Pacifastin_I;VWC;TILa	Pacifastin inhibitor;von Willebrand factor type C domain;TILa domain
Ori.tig00057026.62		-	14.378	3.8458	6.54079e-05	0.0104844	yes	up	------	------	K12035;K11997	TRIM71;TRIM2_3	map05206;map04361	MicroRNAs in cancer;Axon regeneration	------	------	XP_034309657.1	tripartite motif-containing protein 3 isoform X2 [Crassostrea gigas]	------	------	PF01436.23;PF00643.26;PF08450.14	NHL;zf-B_box;SGL	NHL repeat;B-box zinc finger;SMP-30/Gluconolactonase/LRE-like region
Ori.tig00057028.124		-	25.756	4.68684	2.41977e-19	4.11917e-15	yes	up	------	------	------	------	------	------	------	------	XP_034309598.1	uncharacterized protein LOC105333532 [Crassostrea gigas]	------	------	------	------	------
Ori.tig00057028.26		-	0.011	-6.48731	8.92667e-06	0.00261998	yes	down	GO:0006629;GO:0016324;GO:0016021;GO:0004806;GO:0102568;GO:0102567;GO:0004622;GO:0004623;GO:0004620;GO:010254	BP:lipid metabolic process;CC:apical plasma membrane;CC:integral component of membrane;MF:triglyceride lipase activity;MF:phospholipase A2 activity consuming 1,2-dioleoylphosphatidylethanolamine);MF:phospholipase A2 activit;MF:lysophospholipase activity;MF:phospholipase A2 activity;MF:phospholipase activity;MF:phosphatidyl phospholipase B activity;	K14621	PLB1, PLB	map00565;map00564;map00590;map00591;map00592;map04977	Ether lipid metabolism;Glycerophospholipid metabolism;Arachidonic acid metabolism;Linoleic acid metabolism;alpha-Linolenic acid metabolism;Vitamin digestion and absorption	ENOG410ZM9P	S:Function unknown	XP_019929435.1	phospholipase B1, membrane-associated isoform X2 [Crassostrea gigas]	sp|Q6P1J6|PLB1_HUMAN;	Phospholipase B1, membrane-associated OS=Homo sapiens OX=9606 GN=PLB1 PE=1 SV=3;	PF00657.24;PF13472.8	Lipase_GDSL;Lipase_GDSL_2	GDSL-like Lipase/Acylhydrolase;GDSL-like Lipase/Acylhydrolase family
Ori.tig00057028.84		-	97.416	6.60609	1.2033e-06	0.000579458	yes	up	------	------	------	------	------	------	------	------	XP_034316715.1	uncharacterized protein LOC105339743 [Crassostrea gigas]	------	------	------	------	------
Ori.tig00057030.122		-	0.074	-3.75267	7.21948e-05	0.010973	yes	down	GO:0004181;GO:000827	MF:metallocarboxypeptidase activity;MF:zinc ion binding;	K08779;K01291;K01298	CPA1;CPB1;CPA2	map04972;map04974	Pancreatic secretion;Protein digestion and absorption	COG2866	E:Amino acid transport and metabolism	XP_011432484.2	carboxypeptidase B [Crassostrea gigas]	sp|P04069|CBPB_ASTAS;	Carboxypeptidase B OS=Astacus astacus OX=6715 PE=1 SV=1;	PF00246.26;PF02244.18	Peptidase_M14;Propep_M14	Zinc carboxypeptidase;Carboxypeptidase activation peptide
Ori.tig00057031.12		-	0.066	-3.92866	0.000747857	0.0496616	yes	down	------	------	K08099;K01298	E3.1.1.14;CPA2	map04972;map00860;map04974	Pancreatic secretion;Porphyrin and chlorophyll metabolism;Protein digestion and absorption	COG2866	E:Amino acid transport and metabolism	XP_034336466.1	putative per-hexamer repeat protein 5 isoform X50 [Crassostrea gigas]	sp|O02350|CBPA1_ANOGA;	Zinc carboxypeptidase A 1 OS=Anopheles gambiae OX=7165 GN=AGAP009593 PE=2 SV=3;	PF00246.26;PF12740.9;PF01549.26;PF02244.18;PF07224.13	Peptidase_M14;Chlorophyllase2;ShK;Propep_M14;Chlorophyllase	Zinc carboxypeptidase;Chlorophyllase enzyme;ShK domain-like;Carboxypeptidase activation peptide;Chlorophyllase
Ori.tig00057036.118		-	0.05	-4.3099	0.000749752	0.0496616	yes	down	------	------	------	------	------	------	ENOG410XQFD;ENOG410XTJ8	S:Function unknown;	XP_034334761.1	kinesin-related protein 4 [Crassostrea gigas]	sp|A2ASS6|TITIN_MOUSE;	Titin OS=Mus musculus OX=10090 GN=Ttn PE=1 SV=1;	PF00041.23;PF00533.28;PF16589.7;PF01108.19	fn3;BRCT;BRCT_2;Tissue_fac	Fibronectin type III domain;BRCA1 C Terminus;BRCT domain, a BRCA1 C-terminus domain;Tissue factor
Ori.tig00057036.29		-	5.788	2.533	8.86322e-07	0.000457208	yes	up	------	------	------	------	------	------	------	------	XP_022323871.1	uncharacterized protein LOC111124898 [Crassostrea virginica]	------	------	PF00643.26;PF01436.23	zf-B_box;NHL	B-box zinc finger;NHL repeat
Ori.tig00057036.61		-	5.904	2.56172	0.000155271	0.0190156	yes	up	------	------	K23284	C1QL	------	------	ENOG410XQXK	S:Function unknown	XP_034335553.1	paramyosin-like isoform X2 [Crassostrea gigas]	sp|Q86Z23|C1QL4_HUMAN;	Complement C1q-like protein 4 OS=Homo sapiens OX=9606 GN=C1QL4 PE=1 SV=1;	PF00386.23	C1q	C1q domain
Ori.tig00057036.76		-	5.752	2.52404	0.000321554	0.0297489	yes	up	------	------	------	------	------	------	ENOG410XP6K;COG0666;ENOG410ZPX7	S:Function unknown;O:Posttranslational modification, protein turnover, chaperones	XP_011451746.2	fibropellin-1 [Crassostrea gigas]	sp|P14585|LIN12_CAEEL;	Protein lin-12 OS=Caenorhabditis elegans OX=6239 GN=lin-12 PE=1 SV=1;	PF00008.29;PF07974.15;PF12661.9;PF07645.17	EGF;EGF_2;hEGF;EGF_CA	EGF-like domain;EGF-like domain;Human growth factor-like EGF;Calcium-binding EGF domain
Ori.tig00057036.89		-	5.678	2.50535	0.000118399	0.0155039	yes	up	GO:0016787;GO:004687	MF:hydrolase activity;MF:metal ion binding;	------	------	------	------	ENOG410XQAV	S:Function unknown	XP_034332016.1	5'-nucleotidase domain-containing protein 1 isoform X3 [Crassostrea gigas]	sp|Q5TFE4|NT5D1_HUMAN;	5'-nucleotidase domain-containing protein 1 OS=Homo sapiens OX=9606 GN=NT5DC1 PE=1 SV=1;	PF05761.16	5_nucleotid	5' nucleotidase family
Ori.tig00057037.130		-	0.093	-3.41908	0.000334373	0.030022	yes	down	GO:000550	MF:calcium ion binding;	------	------	------	------	ENOG4111JVU;ENOG4111RDE	S:Function unknown;	XP_011436355.1	sarcoplasmic calcium-binding protein isoform X2 [Crassostrea gigas]	sp|P02637|SCP_MIZYE;	Sarcoplasmic calcium-binding protein OS=Mizuhopecten yessoensis OX=6573 PE=1 SV=1;	PF00036.34;PF13499.8;PF13202.8;PF03556.17	EF-hand_1;EF-hand_7;EF-hand_5;Cullin_binding	EF hand;EF-hand domain pair;EF hand;Cullin binding
Ori.tig00057037.43		-	0.148	-2.76036	1.29351e-06	0.000579458	yes	down	GO:0005507;GO:001649	MF:copper ion binding;MF:oxidoreductase activity;	------	------	------	------	COG2132	Q:Secondary metabolites biosynthesis, transport and catabolism	XP_034310028.1	laccase-25 [Crassostrea gigas]	sp|Q0IP28|LAC25_ORYSJ;	Laccase-25 OS=Oryza sativa subsp. japonica OX=39947 GN=LAC25 PE=3 SV=1;	PF07732.17;PF07731.16;PF00394.24	Cu-oxidase_3;Cu-oxidase_2;Cu-oxidase	Multicopper oxidase;Multicopper oxidase;Multicopper oxidase
Ori.tig00057040.54		-	0.063	-3.99571	0.000388921	0.0327752	yes	down	GO:0045087;GO:0002376;GO:0009253;GO:0008745;GO:0008270;GO:004283	BP:innate immune response;BP:immune system process;BP:peptidoglycan catabolic process;MF:N-acetylmuramoyl-L-alanine amidase activity;MF:zinc ion binding;MF:peptidoglycan binding;	K01446	PGRP	map04624	Toll and Imd signaling pathway	ENOG4111PQD;ENOG4111PAY	M:Cell wall/membrane/envelope biogenesis;O:Posttranslational modification, protein turnover, chaperones	XP_034321580.1	peptidoglycan-recognition protein SC2 [Crassostrea gigas]	sp|O75594|PGRP1_HUMAN;	Peptidoglycan recognition protein 1 OS=Homo sapiens OX=9606 GN=PGLYRP1 PE=1 SV=1;	PF01510.27;PF08239.13	Amidase_2;SH3_3	N-acetylmuramoyl-L-alanine amidase;Bacterial SH3 domain
Ori.tig00057040.93		-	0.067	-3.90181	9.98737e-06	0.00278713	yes	down	------	------	------	------	------	------	ENOG4111M08;ENOG410YMDB	S:Function unknown;	XP_034319122.1	uncharacterized protein LOC105323439 [Crassostrea gigas]	------	------	PF09588.12;PF04434.19	YqaJ;SWIM	YqaJ-like viral recombinase domain;SWIM zinc finger
Ori.tig00057051.34		-	4.151	2.05335	3.07103e-05	0.00649967	yes	up	------	------	------	------	------	------	ENOG410YU8T	S:Function unknown	XP_022335089.1	uncharacterized protein LOC111131724 [Crassostrea virginica]	------	------	------	------	------
Ori.tig00057070.20		-	0.043	-4.5527	4.08228e-05	0.00817147	yes	down	------	------	K10059;K06721;K22244	CLEC4E, MINCLE;CLEC10A, CLECSF13, CLECSF14, CD301;REG4	map05152;map05226;map04625	Tuberculosis;Gastric cancer;C-type lectin receptor signaling pathway	------	------	XP_011422238.2	snaclec stejaggregin-A subunit beta-1 [Crassostrea gigas]	------	------	PF00059.23	Lectin_C	Lectin C-type domain
Ori.tig01225409.129		-	0.235	-2.09132	1.5333e-08	2.17512e-05	yes	down	GO:0016021;GO:000550	CC:integral component of membrane;MF:calcium ion binding;	------	------	------	------	------	------	XP_011437468.2	sushi, von Willebrand factor type A, EGF and pentraxin domain-containing protein 1 [Crassostrea gigas]	sp|Q4LDE5|SVEP1_HUMAN;	Sushi, von Willebrand factor type A, EGF and pentraxin domain-containing protein 1 OS=Homo sapiens OX=9606 GN=SVEP1 PE=1 SV=3;	PF07699.15;PF00090.21;PF02494.18;PF19028.2;PF00084.22;PF00008.29;PF12661.9	Ephrin_rec_like;TSP_1;HYR;TSP1_spondin;Sushi;EGF;hEGF	Tyrosine-protein kinase ephrin type A/B receptor-like;Thrombospondin type 1 domain;HYR domain;Spondin-like TSP1 domain;Sushi repeat;EGF-like domain;Human growth factor-like EGF
Ori.tig01225420.167		-	0.08	-3.6442	0.000643092	0.0459973	yes	down	------	------	------	------	------	------	------	------	XP_011419402.2	uncharacterized protein LOC105322401 [Crassostrea gigas]	------	------	------	------	------
Ori.tig01225487.135		-	0.051	-4.29379	9.84114e-08	7.97741e-05	yes	down	------	------	------	------	------	------	------	------	XP_011441403.2	uncharacterized protein LOC105338110 [Crassostrea gigas]	------	------	------	------	------
Ori.tig01225487.136		-	0.032	-4.96485	3.26395e-08	3.96873e-05	yes	down	------	------	------	------	------	------	------	------	XP_011441404.2	uncharacterized protein LOC105338111 [Crassostrea gigas]	------	------	------	------	------
Ori.tig01225487.307		-	0.01	-6.68815	0.000109345	0.014891	yes	down	------	------	------	------	------	------	------	------	XP_011429496.3	uncharacterized protein LOC105329776 [Crassostrea gigas]	------	------	------	------	------
Ori.tig01225487.386		-	24.097	4.59078	3.7946e-09	9.22793e-06	yes	up	------	------	------	------	------	------	ENOG4110WIF	S:Function unknown	XP_034299032.1	uncharacterized protein LOC105325978 isoform X4 [Crassostrea gigas]	------	------	PF09458.12	H_lectin	H-type lectin domain
Ori.tig01225550.101		-	119.741	6.90377	2.70889e-07	0.000164691	yes	up	------	------	------	------	------	------	ENOG41124X3	S:Function unknown	XP_034308060.1	uncharacterized protein LOC117683175 [Crassostrea gigas]	sp|Q69Z37|SAM9L_MOUSE;	Sterile alpha motif domain-containing protein 9-like OS=Mus musculus OX=10090 GN=Samd9l PE=1 SV=2;	------	------	------
Ori.tig01225550.15		-	4.579	2.19517	5.94086e-06	0.00190814	yes	up	GO:0016746;GO:000827	MF:transferase activity, transferring acyl groups;MF:zinc ion binding;	K12026	TRIM56	------	------	------	------	XP_011437975.2	probable E3 ubiquitin-protein ligase MID2 [Crassostrea gigas]	sp|E1BD59|TRI56_BOVIN;	E3 ubiquitin-protein ligase TRIM56 OS=Bos taurus OX=9913 GN=TRIM56 PE=2 SV=1;	PF13445.8;PF00097.27;PF00643.26;PF13639.8;PF13920.8;PF15227.8;PF14634.8;PF13923.8;PF14447.8	zf-RING_UBOX;zf-C3HC4;zf-B_box;zf-RING_2;zf-C3HC4_3;zf-C3HC4_4;zf-RING_5;zf-C3HC4_2;Prok-RING_4	RING-type zinc-finger;Zinc finger, C3HC4 type;B-box zinc finger;Ring finger domain;Zinc finger, C3HC4 type;zinc finger of C3HC4-type, RING;zinc-RING finger domain;Zinc finger, C3HC4 type;Prokaryotic RING finger family 4
Ori.tig01225550.224		-	0.127	-2.98034	7.20338e-06	0.0021897	yes	down	GO:0006520;GO:0005737;GO:000404	BP:cellular amino acid metabolic process;CC:cytoplasm;MF:aminoacylase activity;	K14677	ACY1	map00220	Arginine biosynthesis	COG0624	E:Amino acid transport and metabolism	XP_034304761.1	aminoacylase-1-like isoform X1 [Crassostrea gigas]	sp|Q99JW2|ACY1_MOUSE;	Aminoacylase-1 OS=Mus musculus OX=10090 GN=Acy1 PE=1 SV=1;	PF01546.30;PF07687.16	Peptidase_M20;M20_dimer	Peptidase family M20/M25/M40;Peptidase dimerisation domain
Ori.tig01225668.77		-	0.02	-5.67126	6.44182e-05	0.0104565	yes	down	GO:0007160;GO:0005576;GO:000550	BP:cell-matrix adhesion;CC:extracellular region;MF:calcium ion binding;	------	------	------	------	ENOG4112CW8	S:Function unknown	XP_022329571.1	mammalian ependymin-related protein 1-like [Crassostrea virginica]	sp|Q9N0C7|EPDR1_MACFA;	Mammalian ependymin-related protein 1 OS=Macaca fascicularis OX=9541 GN=EPDR1 PE=2 SV=3;	PF00811.20	Ependymin	Ependymin
Ori.tig01225707.38		-	0.151	-2.72961	0.000705454	0.0480136	yes	down	------	------	------	------	------	------	ENOG4111JQ2;ENOG410Y8ZQ	S:Function unknown;	XP_011422474.2	uncharacterized protein LOC105324921 isoform X3 [Crassostrea gigas]	------	------	PF03067.17	LPMO_10	Lytic polysaccharide mono-oxygenase, cellulose-degrading
Ori.tig01225843.78		-	0.008	-6.91047	6.59012e-05	0.0104844	yes	down	------	------	------	------	------	------	------	------	XP_034325145.1	uncharacterized protein LOC105334154 isoform X1 [Crassostrea gigas]	------	------	------	------	------
Ori.tig01225867.83		-	30.879	4.94854	1.20331e-07	8.53498e-05	yes	up	------	------	------	------	------	------	ENOG410XRA9;ENOG410XQCA;COG1132	S:Function unknown;V:Defense mechanisms	XP_019924327.2	uncharacterized protein LOC105332214 [Crassostrea gigas]	------	------	PF02992.16;PF06869.14	Transposase_21;DUF1258	Transposase family tnp2;Protein of unknown function
Ori.tig01225971.18		-	40.307	5.33295	0.000256467	0.0256814	yes	up	------	------	------	------	------	------	------	------	XP_034309780.1	uncharacterized protein LOC105338180 [Crassostrea gigas]	------	------	------	------	------
Ori.tig01225971.44		-	0.029	-5.1152	0.000395437	0.0331603	yes	down	GO:001602	CC:integral component of membrane;	K23607	TMEFF1	------	------	ENOG410YKSA;ENOG410XTD2;ENOG4112ADZ	O:Posttranslational modification, protein turnover, chaperones;S:Function unknown;S:Function unknown	XP_034310255.1	agrin [Crassostrea gigas]	sp|A2ASQ1|AGRIN_MOUSE;	Agrin OS=Mus musculus OX=10090 GN=Agrn PE=1 SV=1;	PF07648.17;PF00050.23	Kazal_2;Kazal_1	Kazal-type serine protease inhibitor domain;Kazal-type serine protease inhibitor domain
Ori.tig01226121.14		-	0.092	-3.44803	4.50159e-05	0.00821889	yes	down	------	------	K23284	C1QL	------	------	------	------	XP_034306478.1	collagen alpha-1(VIII) chain-like [Crassostrea gigas]	------	------	PF00386.23	C1q	C1q domain
Ori.tig01226151.7		-	0.182	-2.45969	0.000113955	0.0152744	yes	down	GO:0035556;GO:0004383;GO:0005524;GO:000467	BP:intracellular signal transduction;MF:guanylate cyclase activity;MF:ATP binding;MF:protein kinase activity;	------	------	------	------	COG2114	T:Signal transduction mechanisms	XP_011431648.2	atrial natriuretic peptide receptor 1 [Crassostrea gigas]	sp|Q6VVW5|ANPRB_MOUSE;	Atrial natriuretic peptide receptor 2 OS=Mus musculus OX=10090 GN=Npr2 PE=1 SV=2;	PF00211.22;PF07714.19;PF00069.27;PF01094.30;PF07701.16	Guanylate_cyc;PK_Tyr_Ser-Thr;Pkinase;ANF_receptor;HNOBA	Adenylate and Guanylate cyclase catalytic domain;Protein tyrosine and serine/threonine kinase;Protein kinase domain;Receptor family ligand binding region;Heme NO binding associated
Ori.tig01227070.14		-	9.594	3.26214	0.000715134	0.0481175	yes	up	------	------	------	------	------	------	------	------	XP_034316223.1	fucolectin-like [Crassostrea gigas]	sp|Q7SIC1|FUCL_ANGAN;	Fucolectin OS=Anguilla anguilla OX=7936 PE=1 SV=1;	PF00754.27;PF00008.29	F5_F8_type_C;EGF	F5/8 type C domain;EGF-like domain
Ori.tig01227070.244		-	10.976	3.45622	0.000607407	0.0445685	yes	up	GO:0030154;GO:0007275;GO:0016021;GO:000504	BP:cell differentiation;BP:multicellular organism development;CC:integral component of membrane;MF:scavenger receptor activity;	K13912	DMBT1	map04970	Salivary secretion	------	------	XP_034328414.1	uromodulin-like [Crassostrea gigas]	sp|O08762|NETR_MOUSE;	Neurotrypsin OS=Mus musculus OX=10090 GN=Prss12 PE=1 SV=1;	PF00530.20;PF00100.25;PF15494.8	SRCR;Zona_pellucida;SRCR_2	Scavenger receptor cysteine-rich domain;Zona pellucida-like domain;Scavenger receptor cysteine-rich domain
Ori.tig01227070.318		-	0.124	-3.0174	5.21132e-09	9.85692e-06	yes	down	GO:0004222;GO:000827	MF:metalloendopeptidase activity;MF:zinc ion binding;	------	------	------	------	ENOG410ZPX7	O:Posttranslational modification, protein turnover, chaperones	XP_011447229.2	zinc metalloproteinase nas-13 [Crassostrea gigas]	sp|P42674|BP10_PARLI;	Blastula protease 10 OS=Paracentrotus lividus OX=7656 GN=BP10 PE=2 SV=1;	PF01400.26;PF01549.26	Astacin;ShK	Astacin;ShK domain-like
Ori.tig01227072.38		-	0.027	-5.2209	0.00038116	0.0324424	yes	down	GO:000403	MF:alkaline phosphatase activity;	K01077	E3.1.3.1, phoA, phoB	map00730;map00790;map01240	Thiamine metabolism;Folate biosynthesis;Biosynthesis of cofactors	COG1785	P:Inorganic ion transport and metabolism	XP_011446037.2	alkaline phosphatase [Crassostrea gigas]	sp|P09487|PPBT_BOVIN;	Alkaline phosphatase, tissue-nonspecific isozyme OS=Bos taurus OX=9913 GN=ALPL PE=1 SV=2;	PF00245.22	Alk_phosphatase	Alkaline phosphatase
Ori.tig01227073.129		-	20.653	4.36829	0.000270641	0.0266308	yes	up	GO:000486	MF:cysteine-type endopeptidase inhibitor activity;	K13907	CSTA_B	------	------	ENOG41121QW	S:Function unknown	AEF33385.1	cystatin B-like protein [Crassostrea ariakensis]	sp|J7FQE8|CYTB_OPLFA;	Cystatin-B OS=Oplegnathus fasciatus OX=163134 PE=2 SV=1;	PF00031.23	Cystatin	Cystatin domain
Ori.tig01227073.142		-	117.86	6.88094	3.30615e-06	0.00114858	yes	up	GO:0060170;GO:0003924;GO:000552	CC:ciliary membrane;MF:GTPase activity;MF:GTP binding;	K07951	ARL6, BBS3	------	------	COG1100	S:Function unknown	XP_034304983.1	uncharacterized protein LOC105333846 isoform X2 [Crassostrea gigas]	sp|Q5M9P8|ARL6_DANRE;	ADP-ribosylation factor-like protein 6 OS=Danio rerio OX=7955 GN=arl6 PE=2 SV=1;	PF00025.23;PF08477.15;PF00071.24;PF00503.22;PF09439.12;PF01926.25;PF04670.14	Arf;Roc;Ras;G-alpha;SRPRB;MMR_HSR1;Gtr1_RagA	ADP-ribosylation factor family;Ras of Complex, Roc, domain of DAPkinase;Ras family;G-protein alpha subunit;Signal recognition particle receptor beta subunit;50S ribosome-binding GTPase;Gtr1/RagA G protein conserved region
Ori.tig01227073.25		-	4.477	2.16239	9.14981e-05	0.012767	yes	up	GO:0046872;GO:000367	MF:metal ion binding;MF:DNA binding;	------	------	------	------	------	------	XP_022304420.1	uncharacterized protein LOC111111625 [Crassostrea virginica]	------	------	------	------	------
